# Supplementary material for: SF3B1 mutations constitute a novel therapeutic target in breast cancer
Source: J Pathol. 2014 Dec 22;235(4):571–80. doi: 10.1002/path.4483 (PMC4643177; doi:10.1002/path.4483)
Supplement: Supplementary file 4 — Table S1. Details of independent breast cancer patient cohorts. [file path0235-0571-sd4.xlsx]

## Sheet: Supplementary Table S1
Supplementary Table S1: Details of independent breast cancer patient cohorts
Sample_Names	Histology	Histological_Subtype	Grade	ER	PR	HER2	SF3B1_K700E
PAPI11	Papillary	IPC	1	Positive		Negative	WT
PAPI12	Papillary	EPC	1	Positive	Positive	Negative	WT
PAPI13	Papillary	EPC	1	Positive		Negative	WT
PAPI14	Papillary	IPC	2	Positive	Positive	Negative	WT
PAPI15	Papillary	SPC	2	Positive	Positive	Negative	WT
PAPI16	Papillary	IPC	3	Positive	Positive	Negative	WT
PAPI17	Papillary	IPC	3	Positive	Negative	Negative	WT
PAPI18	Papillary	EPC	1	Positive	Positive	Negative	WT
PAPI19	Papillary	SPC	2	Positive		Negative	WT
PAPI2	Papillary	IPC	1	Positive	Positive	Negative	WT
PAPI20	Papillary	EPC	1	Positive	Negative	Negative	WT
PAPI21	Papillary	SPC	2	Positive	Positive	Negative	WT
PAPI22	Papillary	EPC	2	Positive	Positive	Negative	WT
PAPI23	Papillary	SPC	3	Positive	Negative	Negative	MUT
PAPI24	Papillary	IPC	2	Positive		Negative	WT
PAPI26	Papillary	EPC	3	Positive	Positive	Negative	WT
PAPI4	Papillary	EPC	1	Positive	Positive	Negative	WT
PAPI5	Papillary	EPC	1	Positive	Positive	Negative	MUT
PAPI9	Papillary	EPC	1	Positive	Positive	Negative	MUT
MPC10	Micropapillary	pure	3	Positive	Positive	Negative	WT
MPC08	Micropapillary	pure	2	Positive	Positive	Negative	WT
MPC70	Micropapillary	pure	2	Positive	Positive	Negative	WT
MPC72	Micropapillary	pure	3	Positive	Negative	Negative	WT
MPC71	Micropapillary	pure	3	Positive	Positive	Positive	WT
MPC37	Micropapillary	mixed	3	Positive	Positive	Negative	WT
MPC59	Micropapillary	mixed	2	Positive	Positive	Negative	WT
MPC27	Micropapillary	mixed	2	Positive	Positive	Negative	WT
MPC33	Micropapillary	mixed	2	Positive	Positive	Positive	WT
MPC03	Micropapillary	pure	2	Positive	Positive	Negative	WT
MPC13	Micropapillary	pure	2	Positive	Positive	Negative	WT
MPC43	Micropapillary	mixed	2	Positive	Positive	Negative	WT
MPC11	Micropapillary	pure	2	Positive	Positive	Negative	WT
MPC25	Micropapillary	mixed	2	Positive	Positive	Negative	WT
MPC57	Micropapillary	mixed	3	Positive	Positive	Negative	WT
MPC05	Micropapillary	pure	3	Positive	Positive	Negative	WT
MPC47	Micropapillary	mixed	3	Positive	Positive	Negative	WT
MPC18	Micropapillary	pure	3	Positive	Positive	Negative	WT
MPC38	Micropapillary	mixed	3	Positive	Positive	Negative	WT
MPC53	Micropapillary	mixed	3	Negative	Negative	Positive	WT
MPC07	Micropapillary	pure	3	Positive	Negative	Positive	WT
MPC19	Micropapillary	pure	3	Positive	Positive	Negative	WT
MPC16	Micropapillary	pure	3	Positive	Positive	Negative	WT
MPC06	Micropapillary	pure	2	Positive	Positive	Negative	WT
MPC02	Micropapillary	pure	2	Positive	Positive	Negative	WT
MPC04	Micropapillary	pure	3	Positive	Negative	Negative	WT
MPC01	Micropapillary	pure	2	Positive	Positive	Negative	WT
MPC23	Micropapillary	pure	3	Positive	Negative	Negative	WT
MPC45	Micropapillary	mixed	3	Positive	Positive	Positive	WT
MUC2	Mucinous	type A	1	Positive	Positive	Negative	WT
MUC6	Mucinous	type B	2	Positive	na	na	WT
MUC7	Mucinous	type A	1	Positive	na	na	WT
MUC8	Mucinous	type A	1	Positive	Negative	na	WT
MUC9	Mucinous	type A	1	na	na	na	WT
MUC10	Mucinous	type A	1	Positive	na	na	WT
MUC11	Mucinous	type B	3	Positive	na	Positive	WT
MUC13	Mucinous	type B	2	na	na	na	WT
MUC14	Mucinous	type A	1	na	na	na	WT
MUC15	Mucinous	type A	1	na	na	na	WT
MUC16	Mucinous	type A	2	Positive	Positive	na	WT
MUC22	Mucinous	type B	3	Positive	na	na	WT
MUC24	Mucinous	type B	2	Positive	na	na	WT
MUC27	Mucinous	type B	1	Positive	Negative	Negative	WT
MUC29	Mucinous	type A	2	Positive	Positive	Negative	WT
MUC30	Mucinous	type B	2	Positive	Positive	Negative	WT
MUC31	Mucinous	type B	2	Positive	Positive	Negative	WT
MUC32	Mucinous	type A	1	Positive	Positive	Negative	MUT
