# Supplementary material for: SF3B1 mutations constitute a novel therapeutic target in breast cancer
Source: J Pathol. 2014 Dec 22;235(4):571–80. doi: 10.1002/path.4483 (PMC4643177; doi:10.1002/path.4483)
Supplement: Supplementary file 5 — Table S2. Summary of antibodies, clones, dilutions, antigen retrieval methods, scoring, and cut-offs used. [file path0235-0571-sd5.xlsx]

## Sheet: Supplementary Table S2
Supplementary Table S2: Summary of antibodies, clones, dilutions, antigen retrieval methods, scoring, and cut-offs used
Marker	Clone	Dilution	Antigen retrival	Company	Scoring system	Cut-off
EMA	E29	1:100	None	DAKO, Glostrup, Denmark	Qualitative assessment of the positivity: membranous or cytoplasmic; lining the luminal or stroma-facing border of the cells ('inside out' pattern)	-
ER	ID5	1:200	2 min, PC citrate, pH 6.0	DAKO, Glostrup, Denmark	Allred scoring system	Positive: >2
PR	Pgr 636	1:200	3 min, PC citrate, pH 6.0	DAKO, Glostrup, Denmark	Allred scoring system	Positive: >2
HER2	Polyclonal	1:1200	41 min water bath, DAKO antigen retrieval solution, pH 6.0	DAKO, Glostrup, Denmark	Score, 1, 2, 3 according to Hercep Test kit scoring guidelines	Positive ≥2
PC=Pressure cooker
