# Supplementary material for: SF3B1 mutations constitute a novel therapeutic target in breast cancer
Source: J Pathol. 2014 Dec 22;235(4):571–80. doi: 10.1002/path.4483 (PMC4643177; doi:10.1002/path.4483)
Supplement: Supplementary file 6 — Table S3. Phenotype characteristics of matched tumours from TCGA and other public data. [file path0235-0571-sd6.xlsx]

## Sheet: Supplementary Table S3
Supplementary Table S3. Phenotype characteristics of matched tumours from TCGA and other public data
Sample ID	ER	PR	HER2	PIK3CA	TP53	SF3B1	SF3B1 Amino Acid Change	No. Non synonymous mutations	Used in Comparative analysis
TCGA-A2-A0EV	+	+	-	H1047R		MUT	K700E	42	✔
TCGA-B6-A0WT	+	+	-			MUT	K700E	25	✔
TCGA-BH-A0DQ	+	+	-			MUT	K700E	29	✔
TCGA-BH-A0HP	+	-	-			MUT	K666E	164
TCGA-BH-A0HY	+	-	+	H1047R		MUT	Y765C	34
TCGA-BH-A18M	+	+	+	H1047R		MUT	K700E	17	✔
TCGA-BH-A201	+	+	-			MUT	K700E	21	✔
TCGA-C8-A26V	+	+	-		I232S	MUT	K700E	59	✔
TCGA-D8-A1JH	+	+	-	H1047R		MUT	K700E	19	✔
TCGA-E2-A10F	+	+	-	H1047R		MUT	D781E	24
TCGA-EW-A1P5	+	+	-	inframe ins 446-455		MUT	K700E	15	✔
TCGA-A8-A075	+	+	+	Missense		MUT	G241*	50
BR-V-016	-	-	-			MUT	K700E	20
BR-M-098	+	-	+	H1047R		MUT	K700E	29
PD3989a	+	+	-	E545K		MUT	K700E	20
PD4076a	+	+	-	H1047R		MUT	K700E	21
PD4201a	+	+	-			MUT	K700E	9
PD4842a	+	+	-			MUT	K700E	13
16111	+		-			MUT	K666Q	32
16170	+		-	H1047R		MUT	K700E	14
16364	+		-	H1047R		MUT	K700E	19
TCGA-D8-A1XY	+	+	+	Missense		WT		28
TCGA-A2-A0SY	+	+	+	Missense		WT		91
TCGA-A1-A0SD	+	+	-			WT		34	✔
TCGA-A1-A0SE	+	+	-			WT		21	✔
TCGA-A1-A0SF	+	+	-			WT		31	✔
TCGA-A1-A0SG	+	+	-			WT		29	✔
TCGA-A2-A0CP	+	+	-	H1047R		WT		40	✔
TCGA-A2-A0CS	+	+	-	H1047R		WT		32	✔
TCGA-A2-A0CX	+	-	+	H1047R		WT		165
TCGA-A2-A0D3	+	+	-	H1047R		WT		21	✔
TCGA-A2-A0EN	+	+	-	H1047R		WT		24	✔
TCGA-BH-A0EA	+	+	-	H1047R		WT		28
TCGA-A2-A0YL	+	+	-	H1047R		WT		16
TCGA-A8-A06O	+	+	-		Missense	WT		51	✔
TCGA-A8-A079	+	+	-		Missense	WT		29	✔
TCGA-A8-A07J	+	+	-	inframe inde		WT		18	✔
TCGA-A8-A09B	+	+	-	inframe indel		WT		28	✔
TCGA-AQ-A04L	+	-	+	H1047R		WT		38
TCGA-AQ-A1H2	+	+	+	H1047R		WT		27	✔
TCGA-BH-A0DD	+	+	+	H1047R		WT		29	✔
TCGA-E9-A22A	+	-	-			WT		28
TCGA-E9-A22B	+	-	-			WT		49
TCGA-EW-A1PG	+	+	-			WT		11	✔
TCGA-GI-A2C8	+	+	-			WT		85	✔
BR-V-069	-	-	-			WT		12
BR-M-121	+	-	+	H1047R		WT		29
PD4128a	+	+	-	E545K		WT		26
PD4085a	+	+	-	H1047R		WT		27
PD3852a	+	+	-			WT		11
PD4116a	+	+	-			WT		74
16074	+		-			WT		16
16956	+		-	H1047R		WT		1
16992	+		-	H1047R		WT		1
BR-V-049	-	-	-			WT		12
BR-M-186	+	-	+	H1047R		WT		15
PD4843a	+	+	-	E545K		WT		20
PD4108a	+	+	-	H1047R		WT		20
PD3854a	+	+	-			WT		15
PD4129a	+	+	-			WT		4
16093	+		-			WT		1
16252	+		-	H1047R		WT		25
16314	+		-	H1047R		WT		17
