# Supplementary material for: SF3B1 mutations constitute a novel therapeutic target in breast cancer
Source: J Pathol. 2014 Dec 22;235(4):571–80. doi: 10.1002/path.4483 (PMC4643177; doi:10.1002/path.4483)
Supplement: Supplementary file 7 — Table S4. Summary of coverage for Custom Ampliseq library. [file path0235-0571-sd7.xlsx]

## Sheet: Supplemntary Table S4
Supplementary Table S4. Summary of coverage for Custom Ampliseq library
Gene Name	Chromosome	Chr_Start	Chr_End	Num_Amplicons	Total_Bases	Covered_Bases	Missed_Bases	Overall_Coverage	Num_Exons
SF3B1	chr2	198266466	198267550	12	1085	1085	0	1	n/a
PIK3CA	chr3	.	.	52	3427	3194	233	0.932	20
AKT1	chr14	105246551	105246552	1	2	2	0	1	n/a
MAP3K1	chr5	.	.	61	4759	4450	309	0.9351	20
MAP3K4	chr6	.	.	70	5124	5022	102	0.9801	27
PTEN	chr10	.	.	19	1311	1251	60	0.9542	9
CDH1	chr16	.	.	35	2825	2825	0	1	16
GATA3	chr10	.	.	16	1544	1528	16	0.9896	6
TP53	chr17	.	.	20	1569	1569	0	1	13
AKT1	chr14	105243048	105243049	1	2	2	0	1	n/a
