# Supplementary material for: SF3B1 mutations constitute a novel therapeutic target in breast cancer
Source: J Pathol. 2014 Dec 22;235(4):571–80. doi: 10.1002/path.4483 (PMC4643177; doi:10.1002/path.4483)
Supplement: Supplementary file 8 — Table S5. Primer and custom siRNA oligonucleotide sequences. [file path0235-0571-sd8.xlsx]

## Sheet: Supplementary Table S5
Supplementary Table S5. Primer and custom siRNA oligonucleotide sequences
Primer Name	Sequence (5'-3')
SF3B1.K700E.DNA.F	TTGAGAGAATCTGGATGATATTGTG
SF3B1.K700E.DNA.R	AAATCAAAAGGTAATTGGTGGA
SF3B1.K700E.RNA.F	GCAAGCGAGACACACTGGTA
SF3B1.K700E.RNA.R	AGCCAAACCCTTTCCTCTGT
SF3B1.ex14.F	CCAACTCATGACTGTCCTTTCTT
SF3B1.ex14.R	GATCACTTGAGCCCAAAGGT
SF3B1.ex.15.F	TTGGGGCATAGTTAAAACCTG
SF3B1.ex.15.R	AAATCAAAAGGTAATTGGTGGA
SF3B1.ex.16.F	TCCACCAATTACCTTTTGATTT
SF3B1.ex.16.R	TGTTAGAACCATGAAACATATCCA
CRNDE_E5_E6_F	AAAACCTGTTTAGAAATTAAAAATGAG
CRNDE_E5_E6_R	ACGGCTGAATATTTTTCATT
CRNDE_E2_3_F	GTCTGCAAAGTCTGCAATTC
CRNDE_E3_R	TCCTCCTTCCAATAGCCAGT
RPL31_E4_E5_F	ACTTTCAAAATTTCTGTGCT
RPL31_E5_R	CTCCCTTTATGGGCTCTTGG
RPL31_EB_21_CTRL_F	TAGTGTTGCACCACCCAAAA
RPL31_EB_21_CTRL_R	AAGCTGGAGATGTTGCTGCT
TMEM14C_E2_3_F	CTTGTTTTCTGCAGGTGCAG
TMEM14C_E2_E3_R	CAAAGGCACTACTGAGCCAG
TMEM14C_EB_9_CTRL_F	GGCTGCTCTTTGGCAGTCTA
TMEM14C_EB_9_CTRL_R	AGGAAAACCCAAACGTTCCT
siRNA name	Sequence (sense 5'-3')
CRNDE_AS_eb6_1	GGAGGAUGCCACUGGAAAUUU
CRNDE_AS_eb6_2	AUUCUGAAGAUAAGGAGGAUU
CRNDE_AS_eb6_3	AGGAGGAUGCCACUGGAAAUU
