# Supplementary material for: SF3B1 mutations constitute a novel therapeutic target in breast cancer
Source: J Pathol. 2014 Dec 22;235(4):571–80. doi: 10.1002/path.4483 (PMC4643177; doi:10.1002/path.4483)
Supplement: Supplementary file 9 — Table S6. List of mutations in spliceosomal component genes from re-analysis of public exome and whole genome sequencing data. [file path0235-0571-sd9.xlsx]

## Sheet: Supplementary Table S6
Supplementary Table S6. List of mutations in spliceosomal component genes from re-analysis of public exome and whole genome sequencing data
STUDY	SAMPLE	SAMPLE_PHENO	ER	PR	HER2	CHROM	POS	REF	ALT	#Uploaded_variation	Gene	Feature	Feature_type	Consequence	cDNA_position	CDS_position	Protein_position	Amino_acids	Codons	Existing_variation	HGNC	polyphen	Condel	SIFT	Interpro_accession	Interpro_description
Stephens	PD4203a	Ductal	+	-	-	7	139107022	A	G	7_139107022_A/G	ENSG00000146963	ENST00000541515	Transcript	missense_variant	1338	1313	438	E/G	gAg/gGg	-	LUC7L2	unknown(0)	-	deleterious(0)	-	-
Stephens	PD4203a	Ductal	+	-	-	7	139107030	A	G	7_139107030_A/G	ENSG00000146963	ENST00000541515	Transcript	missense_variant	1346	1321	441	N/D	Aat/Gat	-	LUC7L2	unknown(0)	-	deleterious(0)	-	-
Banerji	BR-M-045	IDC/Basal	-	-	-	7	139030337	G	C	7_139030337_G/C	ENSG00000146963	ENST00000541515	Transcript	missense_variant	254	229	77	V/L	Gtg/Ctg	-	LUC7L2	benign(0)	neutral(0.034)	tolerated(0.27)	-	-
TCGA	TCGA-A8-A06Q	Infiltrating Ductal	+	+	-	7	139094321	G	A	7_139094321_G/A	ENSG00000146963	ENST00000541515	Transcript	missense_variant	923	898	300	E/K	Gag/Aag	-	LUC7L2	possibly_damaging(0.643)	neutral(0.275)	tolerated(0.2)	IPR004882	LUC7-rel
TCGA	TCGA-C8-A26V	Infiltrating Ductal	+	+	-	7	139102409	G	A	7_139102409_G/A	ENSG00000146963	ENST00000541515	Transcript	missense_variant	1158	1133	378	R/H	cGc/cAc	-	LUC7L2	unknown(0)	-	tolerated(0.05)	-	-
TCGA	TCGA-D8-A1JM	Infiltrating Ductal	+	-	-	7	139094326	G	C	7_139094326_G/C	ENSG00000146963	ENST00000541515	Transcript	missense_variant	928	903	301	K/N	aaG/aaC	-	LUC7L2	possibly_damaging(0.744)	deleterious(0.637)	deleterious(0.03)	IPR004882	LUC7-rel
TCGA	TCGA-A2-A1FZ	Infiltrating Ductal	+	+	-	7	139083441	GATGT	G	7_139083442_ATGT/-	ENSG00000146963	ENST00000541515	Transcript	splice_donor_variant,coding_sequence_variant,feature_truncation	477-?	452-?	151-?	-	-	-	LUC7L2	-	-	-	IPR004882	LUC7-rel
TCGA	TCGA-BH-A0E1	Infiltrating Ductal	+	+	-	12	50025686	CA	C	12_50025687_A/-	ENSG00000110844	ENST00000548825	Transcript	frameshift_variant,feature_truncation	428	273	91	-	-	-	PRPF40B	-	-	-	-	-
TCGA	TCGA-BH-A0E1	Infiltrating Ductal	+	+	-	12	50025688	GCGGTGCCTGTC	G	12_50025689_CGGTGCCTGTC/-	ENSG00000110844	ENST00000548825	Transcript	frameshift_variant,feature_truncation	430-440	275-285	92-95	-	-	-	PRPF40B	-	-	-	-	-
Stephens	PD4093a	Ductal	+	-	-	12	50027246	T	G	12_50027246_T/G	ENSG00000110844	ENST00000548825	Transcript	missense_variant	651	496	166	S/A	Tcg/Gcg	-	PRPF40B	possibly_damaging(0.455)	neutral(0.435)	tolerated(0.1)	IPR001202	WW_Rsp5_WWP
Banerji	BR-M-174	IDC/Basal	-	-	-	17	1577883	A	T	17_1577883_A/T	ENSG00000174231	ENST00000572621	Transcript	missense_variant	3418	3152	1051	L/H	cTt/cAt	-	PRPF8	probably_damaging(1)	deleterious(0.945)	deleterious(0)	IPR019582	RRM_spliceosomal_PrP8
TCGA	TCGA-A8-A095	Infiltrating Ductal	+	+	-	17	1580966	C	A	17_1580966_C/A	ENSG00000174231	ENST00000572621	Transcript	missense_variant	2143	1877	626	G/V	gGc/gTc	-	PRPF8	probably_damaging(1)	deleterious(0.945)	deleterious(0)	IPR012592	PROCN
TCGA	TCGA-BH-A0GZ	Infiltrating Ductal	+	+	-	17	1564332	G	A	17_1564332_G/A	ENSG00000174231	ENST00000572621	Transcript	missense_variant	4729	4463	1488	T/I	aCa/aTa	-	PRPF8	probably_damaging(0.988)	deleterious(0.882)	deleterious(0)	IPR019580	Prp8_U6-snRNA-bd
TCGA	TCGA-C8-A12T	Infiltrating Ductal	+	+	+	17	1578489	G	A	17_1578489_G/A	ENSG00000174231	ENST00000572621	Transcript	missense_variant	3283	3017	1006	A/V	gCc/gTc	-	PRPF8	probably_damaging(1)	deleterious(0.760)	tolerated(0.12)	IPR019582	RRM_spliceosomal_PrP8
TCGA	TCGA-C8-A132	Infiltrating Ductal	+	+		17	1557290	G	A	17_1557290_G/A	ENSG00000174231	ENST00000572621	Transcript	missense_variant	6274	6008	2003	T/I	aCa/aTa	-	PRPF8	probably_damaging(0.998)	deleterious(0.919)	deleterious(0)	-	-
TCGA	TCGA-C8-A1HF	Infiltrating Ductal	-	+	+	17	1561627	T	C	17_1561627_T/C	ENSG00000174231	ENST00000572621	Transcript	missense_variant	5691	5425	1809	I/V	Atc/Gtc	-	PRPF8	benign(0.091)	neutral(0.267)	tolerated(0.12)	IPR021983	PRP8_domainIV
TCGA	TCGA-C8-A1HM	Infiltrating Ductal	+	+	-	17	1564924	C	G	17_1564924_C/G	ENSG00000174231	ENST00000572621	Transcript	missense_variant	4449	4183	1395	E/Q	Gag/Cag	-	PRPF8	probably_damaging(0.999)	deleterious(0.855)	deleterious(0.03)	-	-
TCGA	TCGA-EW-A1P6	Infiltrating Ductal	+	+	-	17	1576724	C	T	17_1576724_C/T	ENSG00000174231	ENST00000572621	Transcript	missense_variant	3850	3584	1195	R/H	cGc/cAc	-	PRPF8	probably_damaging(1)	deleterious(0.945)	deleterious(0)	IPR008972	Cupredoxin
Stephens	PD4203a	Ductal	+	-	-	2	128747352	C	T	2_128747352_C/T	ENSG00000136715	ENST00000357702	Transcript	missense_variant	1776	1644	548	M/I	atG/atA	-	SAP130	benign(0.076)	neutral(0.055)	tolerated(0.19)	-	-
TCGA	TCGA-E9-A1NC	Infiltrating ductal and lobular	-	+	+	2	128712831	C	A	2_128712831_C/A	ENSG00000136715	ENST00000357702	Transcript	missense_variant	2361	2229	743	Q/H	caG/caT	-	SAP130	unknown(0)	-	deleterious(0)	-	-
Stephens	PD4098a	Lobular	-	-	-	2	128757941	G	C	2_128757941_G/C	ENSG00000136715	ENST00000357702	Transcript	missense_variant	1167	1035	345	I/M	atC/atG	-	SAP130	probably_damaging(0.998)	deleterious(0.919)	deleterious(0)	-	-
Stephens	PD4596a	Unknown	-	-	+	2	128750861	G	T	2_128750861_G/T	ENSG00000136715	ENST00000357702	Transcript	missense_variant	1587	1455	485	F/L	ttC/ttA	-	SAP130	benign(0.082)	neutral(0.048)	tolerated(0.23)	-	-
Stephens	PD4602a	Ductal	-	+	-	2	128757883	G	C	2_128757883_G/C	ENSG00000136715	ENST00000357702	Transcript	missense_variant,splice_region_variant	1225	1093	365	Q/E	Cag/Gag	-	SAP130	probably_damaging(0.978)	deleterious(0.480)	tolerated(0.16)	-	-
TCGA	TCGA-AN-A0AL	Infiltrating Ductal	-	-	-	11	64536769	G	C	11_64536769_G/C	ENSG00000168066	ENST00000227503	Transcript	missense_variant	1060	705	235	D/E	gaC/gaG	-	SF1	benign(0.011)	neutral(0.300)	tolerated(0.08)	-	-
TCGA	TCGA-A2-A0YK	Infiltrating Lobular	+	-	-	11	64534715	G	A	11_64534715_G/A	ENSG00000168066	ENST00000377394	Transcript	missense_variant	1710	1355	452	P/L	cCt/cTt	-	SF1	unknown(0)	-	deleterious(0)	-	-
Stephens	PD3989a	Ductal	+	+	-	2	198266834	T	C	2_198266834_T/C	ENSG00000115524	ENST00000335508	Transcript	missense_variant	2190	2098	700	K/E	Aaa/Gaa	-	SF3B1	probably_damaging(0.993)	deleterious(0.895)	deleterious(0)	IPR016024	ARM-type_fold
Stephens	PD4076a	Ductal	+	+	-	2	198266834	T	C	2_198266834_T/C	ENSG00000115524	ENST00000335508	Transcript	missense_variant	2190	2098	700	K/E	Aaa/Gaa	-	SF3B1	probably_damaging(0.993)	deleterious(0.895)	deleterious(0)	IPR016024	ARM-type_fold
Ellis	16111	DUCTAL/LumA	+		-	2	198267361	T	G	2_198267361_T/G	ENSG00000115524	ENST00000335508	Transcript	missense_variant	2088	1996	666	K/Q	Aag/Cag	-	SF3B1	probably_damaging(0.99)	deleterious(0.886)	deleterious(0)	IPR016024	ARM-type_fold
Ellis	16170	DUCTAL/LumB	+		-	2	198266834	T	C	2_198266834_T/C	ENSG00000115524	ENST00000335508	Transcript	missense_variant	2190	2098	700	K/E	Aaa/Gaa	-	SF3B1	probably_damaging(0.993)	deleterious(0.895)	deleterious(0)	IPR016024	ARM-type_fold
Ellis	16364	DUCTAL/LumB	+		-	2	198266834	T	C	2_198266834_T/C	ENSG00000115524	ENST00000335508	Transcript	missense_variant	2190	2098	700	K/E	Aaa/Gaa	-	SF3B1	probably_damaging(0.993)	deleterious(0.895)	deleterious(0)	IPR016024	ARM-type_fold
Banerji	BR-M-098	IDC/LuminalA	+	-	+	2	198266834	T	C	2_198266834_T/C	ENSG00000115524	ENST00000335508	Transcript	missense_variant	2190	2098	700	K/E	Aaa/Gaa	-	SF3B1	probably_damaging(0.993)	deleterious(0.895)	deleterious(0)	IPR016024	ARM-type_fold
Banerji	BR-V-016	IDC/LuminalB	-	-	-	2	198266834	T	C	2_198266834_T/C	ENSG00000115524	ENST00000335508	Transcript	missense_variant	2190	2098	700	K/E	Aaa/Gaa	-	SF3B1	probably_damaging(0.993)	deleterious(0.895)	deleterious(0)	IPR016024	ARM-type_fold
TCGA	TCGA-A2-A0EV	Infiltrating Ductal	+	+	-	2	198266834	T	C	2_198266834_T/C	ENSG00000115524	ENST00000335508	Transcript	missense_variant	2190	2098	700	K/E	Aaa/Gaa	-	SF3B1	probably_damaging(0.993)	deleterious(0.895)	deleterious(0)	IPR016024	ARM-type_fold
TCGA	TCGA-B6-A0I2	Infiltrating Ductal				2	198267459	G	A	2_198267459_G/A	ENSG00000115524	ENST00000335508	Transcript	missense_variant	1990	1898	633	A/V	gCt/gTt	-	SF3B1	probably_damaging(0.97)	deleterious(0.857)	deleterious(0)	IPR016024	ARM-type_fold
TCGA	TCGA-B6-A0WT	Infiltrating Ductal	+	+		2	198266834	T	C	2_198266834_T/C	ENSG00000115524	ENST00000335508	Transcript	missense_variant	2190	2098	700	K/E	Aaa/Gaa	-	SF3B1	probably_damaging(0.993)	deleterious(0.895)	deleterious(0)	IPR016024	ARM-type_fold
TCGA	TCGA-BH-A0DQ	Infiltrating Ductal	+	+	-	2	198266834	T	C	2_198266834_T/C	ENSG00000115524	ENST00000335508	Transcript	missense_variant	2190	2098	700	K/E	Aaa/Gaa	-	SF3B1	probably_damaging(0.993)	deleterious(0.895)	deleterious(0)	IPR016024	ARM-type_fold
TCGA	TCGA-BH-A0HY	Infiltrating Ductal	+	-	+	2	198266542	T	C	2_198266542_T/C	ENSG00000115524	ENST00000335508	Transcript	missense_variant	2386	2294	765	Y/C	tAt/tGt	-	SF3B1	probably_damaging(0.997)	deleterious(0.911)	deleterious(0)	IPR016024	ARM-type_fold
TCGA	TCGA-BH-A18M	Infiltrating Ductal	+	+	+	2	198266834	T	C	2_198266834_T/C	ENSG00000115524	ENST00000335508	Transcript	missense_variant	2190	2098	700	K/E	Aaa/Gaa	-	SF3B1	probably_damaging(0.993)	deleterious(0.895)	deleterious(0)	IPR016024	ARM-type_fold
TCGA	TCGA-BH-A201	Infiltrating Ductal	+	+	-	2	198266834	T	C	2_198266834_T/C	ENSG00000115524	ENST00000335508	Transcript	missense_variant	2190	2098	700	K/E	Aaa/Gaa	-	SF3B1	probably_damaging(0.993)	deleterious(0.895)	deleterious(0)	IPR016024	ARM-type_fold
TCGA	TCGA-C8-A26V	Infiltrating Ductal	+	+	-	2	198266834	T	C	2_198266834_T/C	ENSG00000115524	ENST00000335508	Transcript	missense_variant	2190	2098	700	K/E	Aaa/Gaa	-	SF3B1	probably_damaging(0.993)	deleterious(0.895)	deleterious(0)	IPR016024	ARM-type_fold
TCGA	TCGA-D8-A1JH	Infiltrating Ductal	+	+	-	2	198266834	T	C	2_198266834_T/C	ENSG00000115524	ENST00000335508	Transcript	missense_variant	2190	2098	700	K/E	Aaa/Gaa	-	SF3B1	probably_damaging(0.993)	deleterious(0.895)	deleterious(0)	IPR016024	ARM-type_fold
TCGA	TCGA-E9-A1R3	Infiltrating Ductal				2	198267481	T	C	2_198267481_T/C	ENSG00000115524	ENST00000335508	Transcript	missense_variant	1968	1876	626	N/D	Aac/Gac	-	SF3B1	probably_damaging(0.993)	deleterious(0.895)	deleterious(0)	IPR016024	ARM-type_fold
TCGA	TCGA-EW-A1P5	Infiltrating Ductal	+	+	-	2	198266834	T	C	2_198266834_T/C	ENSG00000115524	ENST00000335508	Transcript	missense_variant	2190	2098	700	K/E	Aaa/Gaa	-	SF3B1	probably_damaging(0.993)	deleterious(0.895)	deleterious(0)	IPR016024	ARM-type_fold
TCGA	TCGA-BH-A0HP	Infiltrating Lobular	+	-	-	2	198267361	T	C	2_198267361_T/C	ENSG00000115524	ENST00000335508	Transcript	missense_variant	2088	1996	666	K/E	Aag/Gag	-	SF3B1	probably_damaging(0.987)	deleterious(0.881)	deleterious(0)	IPR016024	ARM-type_fold
TCGA	TCGA-E2-A10F	Infiltrating Lobular	+	+	-	2	198266493	A	T	2_198266493_A/T	ENSG00000115524	ENST00000335508	Transcript	missense_variant	2435	2343	781	D/E	gaT/gaA	-	SF3B1	possibly_damaging(0.482)	deleterious(0.483)	tolerated(0.06)	IPR016024	ARM-type_fold
Stephens	PD4201a	Mucinous	+	+	-	2	198266834	T	C	2_198266834_T/C	ENSG00000115524	ENST00000335508	Transcript	missense_variant	2190	2098	700	K/E	Aaa/Gaa	-	SF3B1	probably_damaging(0.993)	deleterious(0.895)	deleterious(0)	IPR016024	ARM-type_fold
Stephens	PD4842a	Mucinous	+	+	-	2	198266834	T	C	2_198266834_T/C	ENSG00000115524	ENST00000335508	Transcript	missense_variant	2190	2098	700	K/E	Aaa/Gaa	-	SF3B1	probably_damaging(0.993)	deleterious(0.895)	deleterious(0)	IPR016024	ARM-type_fold
TCGA	TCGA-A8-A075	Infiltrating Ductal	+	+	+	2	198274677	C	A	2_198274677_C/A	ENSG00000115524	ENST00000335508	Transcript	stop_gained	813	721	241	G/*	Gga/Tga	-	SF3B1	-	-	-	-	-
TCGA	TCGA-AN-A0FX	Infiltrating Ductal	-	-	+	11	65824743	C	CC	11_65824744_-/C	ENSG00000087365	ENST00000322535	Transcript	frameshift_variant,feature_elongation	723-724	674-675	225	-	-	-	SF3B2	-	-	-	-	-
Stephens	PD4936a	Ductal	+	+	+	11	65827029	G	A	11_65827029_G/A	ENSG00000087365	ENST00000322535	Transcript	missense_variant	1413	1364	455	R/H	cGc/cAc	-	SF3B2	probably_damaging(0.984)	deleterious(0.875)	deleterious(0)	-	-
TCGA	TCGA-A2-A1G1	Infiltrating Ductal	-	-	+	11	65826508	G	A	11_65826508_G/A	ENSG00000087365	ENST00000530322	Transcript	missense_variant	1156	1156	386	A/T	Gct/Act	-	SF3B2	possibly_damaging(0.672)	deleterious(0.643)	deleterious(0.01)	-	-
TCGA	TCGA-A2-A0T4	Infiltrating Lobular	+	+	-	11	65825830	C	T	11_65825830_C/T	ENSG00000087365	ENST00000530322	Transcript	missense_variant	902	902	301	S/L	tCa/tTa	-	SF3B2	possibly_damaging(0.492)	deleterious(0.509)	tolerated(0.05)	-	-
TCGA	TCGA-E2-A152	Infiltrating Ductal	+	-	+	16	70569223	C	T	16_70569223_C/T	ENSG00000189091	ENST00000302516	Transcript	missense_variant	936	725	242	S/L	tCa/tTa	-	SF3B3	benign(0.301)	neutral(0.439)	deleterious(0.05)	-	-
Shah.TNBC	SA210	Other/TNBC	-	-	-	16	70597876	A	G	16_70597876_A/G	ENSG00000189091	ENST00000302516	Transcript	missense_variant	2597	2386	796	N/D	Aac/Gac	-	SF3B3	benign(0.133)	neutral(0.060)	tolerated(0.2)	IPR017986	WD40_repeat_dom
TCGA	TCGA-A2-A0CW	Infiltrating Ductal	+	+	-	1	149895759	C	A	1_149895759_C/A	ENSG00000143368	ENST00000271628	Transcript	missense_variant	1646	1061	354	R/L	cGa/cTa	-	SF3B4	unknown(0)	-	deleterious(0.03)	-	-
TCGA	TCGA-C8-A12P	Infiltrating Ductal	-	-	+	1	149898614	G	C	1_149898614_G/C	ENSG00000143368	ENST00000271628	Transcript	missense_variant	945	360	120	F/L	ttC/ttG	-	SF3B4	probably_damaging(1)	deleterious(0.945)	deleterious(0)	IPR000504	RRM_dom
TCGA	TCGA-AO-A0JB	Infiltrating Ductal	+	+	-	21	34924698	CT	C	21_34924699_T/-	ENSG00000159140	ENST00000381679	Transcript	frameshift_variant,feature_truncation	3190	3162	1054	-	-	-	SON	-	-	-	-	-
Stephens	PD4132a	Ductal	+	+	-	21	34922763	C	G	21_34922763_C/G	ENSG00000159140	ENST00000381679	Transcript	missense_variant	1254	1226	409	S/C	tCt/tGt	-	SON	probably_damaging(0.988)	deleterious(0.882)	deleterious(0)	-	-
Stephens	PD4132a	Ductal	+	+	-	21	34925154	A	T	21_34925154_A/T	ENSG00000159140	ENST00000381679	Transcript	missense_variant	3645	3617	1206	E/V	gAg/gTg	-	SON	probably_damaging(0.921)	deleterious(0.816)	deleterious(0)	-	-
Stephens	PD4100a	Ductal	-	-	+	21	34929606	T	C	21_34929606_T/C	ENSG00000159140	ENST00000436227	Transcript	missense_variant	3289	3290	1097	I/T	aTa/aCa	-	SON	probably_damaging(0.921)	deleterious(0.816)	deleterious(0)	-	-
Banerji	BR-V-002	IDC/HER2type	-	-	+	21	34922772	C	T	21_34922772_C/T	ENSG00000159140	ENST00000300278	Transcript	missense_variant	1264	1235	412	P/L	cCg/cTg	-	SON	benign(0.02)	neutral(0.273)	tolerated(0.11)	-	-
TCGA	TCGA-BH-A0W7	Infiltrating Ductal	+	+	-	21	34932323	C	G	21_34932323_C/G	ENSG00000159140	ENST00000300278	Transcript	missense_variant	6827	6798	2266	I/M	atC/atG	-	SON	unknown(0)	-	deleterious(0)	-	-
TCGA	TCGA-BH-A18V	Infiltrating Ductal	-	-	-	21	34927217	T	C	21_34927217_T/C	ENSG00000159140	ENST00000356577	Transcript	missense_variant	6155	5680	1894	S/P	Tct/Cct	-	SON	unknown(0)	-	deleterious(0)	-	-
TCGA	TCGA-BH-A1EV	Infiltrating Ductal	+	+	+	17	74732502	G	C	17_74732502_G/C	ENSG00000161547	ENST00000358156	Transcript	missense_variant	557	386	129	S/C	tCc/tGc	-	SRSF2	unknown(0)	-	deleterious(0)	-	-
Shah.TNBC	SA074	Other/TNBC	-	-	-	20	42088501	A	G	20_42088501_A/G	ENSG00000124193	ENST00000244020	Transcript	missense_variant	453	347	116	N/S	aAt/aGt	-	SRSF6	probably_damaging(0.976)	deleterious(0.863)	deleterious(0)	IPR000504	RRM_dom
Shah.TNBC	SA222	Other/TNBC	-	-	-	20	42088717	C	A	20_42088717_C/A	ENSG00000124193	ENST00000244020	Transcript	missense_variant	532	426	142	H/Q	caC/caA	-	SRSF6	probably_damaging(0.992)	deleterious(0.892)	deleterious(0)	IPR000504,IPR014886	RRM_dom,RRM_3
Banerji	BR-V-043	IDC/Basal			-	20	42086693	G	C	20_42086693_G/C	ENSG00000124193	ENST00000483871	Transcript	missense_variant,NMD_transcript_variant	126	20	7	G/A	gGa/gCa	-	SRSF6	probably_damaging(0.999)	deleterious(0.935)	deleterious(0)	IPR000504	RRM_dom
TCGA	TCGA-E2-A1IO	Infiltrating Ductal	+	+	-	21	44514780	C	T	21_44514780_C/T	ENSG00000160201	ENST00000380276	Transcript	missense_variant	538	467	156	R/H	cGt/cAt	-	U2AF1	possibly_damaging(0.607)	deleterious(0.655)	deleterious(0)	IPR000571	Znf_CCCH
Stephens	PD4127a	Ductal	+	+	-	21	44527581	G	A	21_44527581_G/A	ENSG00000160201	ENST00000464750	Transcript	synonymous_variant,NMD_transcript_variant	54	24	8	I	atC/atT	-	U2AF1	-	-	-	-	-
Banerji	BR-M-106	IDC/LuminalA	+	+	-	19	36234985	C	T	19_36234985_C/T	ENSG00000161265	ENST00000412391	Transcript	missense_variant	424	410	137	G/E	gGg/gAg	-	U2AF1L4	probably_damaging(0.998)	deleterious(0.919)	deleterious(0)	IPR000504,IPR003954,IPR009145	RRM_dom,RRM_dom_euk,U2_small
Banerji	BR-M-172	IDC/LuminalA	+	+	+	19	56170579	G	T	19_56170579_G/T	ENSG00000063244	ENST00000308924	Transcript	missense_variant	93	53	18	R/L	cGg/cTg	-	U2AF2	benign(0.001)	neutral(0.296)	tolerated(0.09)	IPR006529	U2AF_lg
TCGA	TCGA-E2-A1LG	Infiltrating Lobular	-	-	-	19	56171941	C	T	19_56171941_C/T	ENSG00000063244	ENST00000308924	Transcript	missense_variant	330	290	97	P/L	cCa/cTa	-	U2AF2	benign(0.006)	neutral(0.272)	tolerated(0.11)	IPR006529	U2AF_lg
Ding.2009.Basal	Ding.2009.Basal	Basal	-		-	X	15821891	C	G	X_15821891_C/G	ENSG00000169249	ENST00000307771	Transcript	missense_variant	308	284	95	A/G	gCg/gGg	-	ZRSR2	unknown(0)	-	tolerated(0.08)	-	-
