# Supplementary material for: SF3B1 mutations constitute a novel therapeutic target in breast cancer
Source: J Pathol. 2014 Dec 22;235(4):571–80. doi: 10.1002/path.4483 (PMC4643177; doi:10.1002/path.4483)
Supplement: Supplementary file 10 — Table S7. Chromosomal regions of recurrent copy number changes significantly associated with SF3B1 mutant breast cancers, and the protein coding genes, microRNAs, and copy number variations mapping to these regions. [file path0235-0571-sd10.xlsx]

## Sheet: Supplementary Table S7
Supplementary Table S7. Chromosomal regions of recurrent copy number changes significantly associated with SF3B1 mutant breast cancers, and the protein coding genes, microRNAs, and copy number variations mapping to these regions
Probes differentially gained in MUT and WT groups
probeID	chrom	start	end	cytoband	Fishers.p.gain	Fishers.adjp.gain	Fishers.p.loss	Fishers.adjp.loss	Fishers.p.amp	Fishers.adjp.amp	Fishers.p.del	Fishers.adjp.del	gains.all	losses.all	amps.all	dels.all	gains.WT	gains.MUT	losses.WT	losses.MUT
HEATR3_55027	16	50099880	50139375	q12.1	0.00131752	0.0123962	0.000175398	0.000555585	0.333333	0.395336	0.621385	0.779293	5	16	1	6	0	5	15	1
PAPD5_64282	16	50186828	50269219	q12.1	0.00131752	0.0123962	0.000175398	0.000555585	0.333333	0.395336	0.621385	0.779293	5	16	1	6	0	5	15	1
ADCY7_113	16	50321822	50352043	q12.1	0.00131752	0.0123962	0.000175398	0.000555585	0.333333	0.395336	0.621385	0.779293	5	16	1	6	0	5	15	1
BRD7_29117	16	50352928	50402845	q12	0.00131752	0.0123962	0.000175398	0.000555585	0.333333	0.395336	0.621385	0.779293	5	16	1	6	0	5	15	1
NKD1_85407	16	50582240	50674771	q12.1	0.00131752	0.0123962	0.000175398	0.000555585	0.333333	0.395336	0.621385	0.779293	5	16	1	6	0	5	15	1
SNX20_124460	16	50700210	50715264	q12.1	0.00131752	0.0123962	0.000175398	0.000555585	0.333333	0.395336	0.621385	0.779293	5	16	1	6	0	5	15	1
NOD2_64127	16	50731049	50766987	q21	0.00131752	0.0123962	0.000175398	0.000555585	0.333333	0.395336	0.621385	0.779293	5	16	1	6	0	5	15	1
CYLD_1540	16	50776028	50835846	q12.1	0.00131752	0.0123962	0.000175398	0.000555585	0.333333	0.395336	0.621385	0.779293	5	16	1	6	0	5	15	1
SALL1_6299	16	51169885	51184508	q12.1	0.00131752	0.0123962	1.22371e-05	3.88143e-05	0.333333	0.395336	0.130435	0.203583	5	15	1	5	0	5	15	0
TOX3_27324	16	52471917	52581714	q12.1	0.00131752	0.0123962	1.22371e-05	3.88143e-05	0.333333	0.395336	0.130435	0.203583	5	15	1	5	0	5	15	0
CHD9_80205	16	53088944	53361414	q12.2	0.00131752	0.0123962	1.22371e-05	3.88143e-05	0.333333	0.395336	0.130435	0.203583	5	15	1	5	0	5	15	0
RBL2_5934	16	53468350	53525560	q12.2	0.00131752	0.0123962	1.22371e-05	3.88143e-05	0.333333	0.395336	0.130435	0.203583	5	15	1	5	0	5	15	0
AKTIP_64400	16	53525191	53537170	q12.2	0.00131752	0.0123962	1.22371e-05	3.88143e-05	0.333333	0.395336	0.130435	0.203583	5	15	1	5	0	5	15	0
RPGRIP1L_23322	16	53633817	53737771	q12.2	0.00131752	0.0123962	1.22371e-05	3.88143e-05	0.333333	0.395336	0.130435	0.203583	5	15	1	5	0	5	15	0
FTO_79068	16	53737874	54148379	q12.2	0.00131752	0.0123962	1.22371e-05	3.88143e-05	0.333333	0.395336	0.130435	0.203583	5	15	1	5	0	5	15	0
IRX3_79191	16	54317211	54320378	q12.2	0.00131752	0.0123962	1.22371e-05	3.88143e-05	0.333333	0.395336	0.130435	0.203583	5	15	1	5	0	5	15	0
IRX5_10265	16	54965110	54968395	q12.2	0.00131752	0.0123962	1.22371e-05	3.88143e-05	0.333333	0.395336	0.130435	0.203583	5	15	1	5	0	5	15	0
IRX6_79190	16	55358470	55364672	q12.2	0.00131752	0.0123962	1.22371e-05	3.88143e-05	0.333333	0.395336	0.130435	0.203583	5	15	1	5	0	5	15	0
MMP2_4313	16	55513080	55540586	qq21	0.00131752	0.0123962	1.22371e-05	3.88143e-05	0.333333	0.395336	0.130435	0.203583	5	15	1	5	0	5	15	0
LPCAT2_54947	16	55542912	55620582	q12.2	0.00131752	0.0123962	1.22371e-05	3.88143e-05	0.333333	0.395336	0.130435	0.203583	5	15	1	5	0	5	15	0
CAPNS2_84290	16	55600583	55601592	q12.2	0.00131752	0.0123962	1.22371e-05	3.88143e-05	0.333333	0.395336	0.130435	0.203583	5	15	1	5	0	5	15	0
SLC6A2_6530	16	55690555	55740104	q12.2	0.00131752	0.0123962	1.22371e-05	3.88143e-05	0.333333	0.395336	0.130435	0.203583	5	15	1	5	0	5	15	0
CES1_1066	16	55836763	55867075	q22.2	0.00131752	0.0123962	1.22371e-05	3.88143e-05	0.333333	0.395336	0.130435	0.203583	5	15	1	5	0	5	15	0
LOC283856_283856	16	56126898	56225006	q12.2	0.00131752	0.0123962	1.22371e-05	3.88143e-05	0.333333	0.395336	0.130435	0.203583	5	15	1	5	0	5	15	0
GNAO1_2775	16	56225250	56391356	q13	0.00131752	0.0123962	1.22371e-05	3.88143e-05	0.333333	0.395336	0.130435	0.203583	5	15	1	5	0	5	15	0
DKFZP434H168_26077	16	56226528	56228437	q12.2	0.00131752	0.0123962	1.22371e-05	3.88143e-05	0.333333	0.395336	0.130435	0.203583	5	15	1	5	0	5	15	0
AMFR_267	16	56395363	56459450	q21	0.00131752	0.0123962	1.22371e-05	3.88143e-05	0.333333	0.395336	0.130435	0.203583	5	15	1	5	0	5	15	0
NUDT21_11051	16	56463047	56485261	q12.2	0.00131752	0.0123962	1.22371e-05	3.88143e-05	0.333333	0.395336	0.130435	0.203583	5	15	1	5	0	5	15	0
OGFOD1_55239	16	56485423	56511407	q12.2	0.00131752	0.0123962	1.22371e-05	3.88143e-05	0.333333	0.395336	0.130435	0.203583	5	15	1	5	0	5	15	0
BBS2_583	16	56518258	56554008	q21	0.00131752	0.0123962	1.22371e-05	3.88143e-05	0.333333	0.395336	0.130435	0.203583	5	15	1	5	0	5	15	0
MT4_84560	16	56598960	56602869	q13	0.00131752	0.0123962	1.22371e-05	3.88143e-05	0.333333	0.395336	0.130435	0.203583	5	15	1	5	0	5	15	0
MT3_4504	16	56623266	56625000	q13	0.00131752	0.0123962	1.22371e-05	3.88143e-05	0.333333	0.395336	0.130435	0.203583	5	15	1	5	0	5	15	0
MT2A_4502	16	56642477	56643409	q13	0.00131752	0.0123962	1.22371e-05	3.88143e-05	0.333333	0.395336	0.130435	0.203583	5	15	1	5	0	5	15	0
MT1L_4500	16	56651372	56652730	q13	0.00131752	0.0123962	1.22371e-05	3.88143e-05	0.333333	0.395336	0.130435	0.203583	5	15	1	5	0	5	15	0
MT1E_4493	16	56659584	56661024	q13	0.00131752	0.0123962	1.22371e-05	3.88143e-05	0.333333	0.395336	0.130435	0.203583	5	15	1	5	0	5	15	0
MT1M_4499	16	56666533	56667898	q13	0.00131752	0.0123962	1.22371e-05	3.88143e-05	0.333333	0.395336	0.130435	0.203583	5	15	1	5	0	5	15	0
MT1A_4489	16	56672577	56673999	q13	0.00131752	0.0123962	1.22371e-05	3.88143e-05	0.333333	0.395336	0.130435	0.203583	5	15	1	5	0	5	15	0
MT1DP_326343	16	56677715	56678853	q13	0.00131752	0.0123962	1.22371e-05	3.88143e-05	0.333333	0.395336	0.130435	0.203583	5	15	1	5	0	5	15	0
MT1B_4490	16	56685810	56687116	q13	0.00131752	0.0123962	1.22371e-05	3.88143e-05	0.333333	0.395336	0.130435	0.203583	5	15	1	5	0	5	15	0
MT1F_4494	16	56691854	56693215	q13	0.00131752	0.0123962	1.22371e-05	3.88143e-05	0.333333	0.395336	0.130435	0.203583	5	15	1	5	0	5	15	0
MT1G_4495	16	56700652	56701977	q13	0.00131752	0.0123962	1.22371e-05	3.88143e-05	0.333333	0.395336	0.130435	0.203583	5	15	1	5	0	5	15	0
MT1H_4496	16	56703725	56705041	q13	0.00131752	0.0123962	1.22371e-05	3.88143e-05	0.333333	0.395336	0.130435	0.203583	5	15	1	5	0	5	15	0
MT1IP_644314	16	56709648	56711653	q13	0.00131752	0.0123962	1.22371e-05	3.88143e-05	0.333333	0.395336	0.130435	0.203583	5	15	1	5	0	5	15	0
MT1X_4501	16	56716381	56718108	q13	0.00131752	0.0123962	1.22371e-05	3.88143e-05	0.333333	0.395336	0.130435	0.203583	5	15	1	5	0	5	15	0
NUP93_9688	16	56764016	56878861	q13	0.00131752	0.0123962	1.22371e-05	3.88143e-05	0.333333	0.395336	0.130435	0.203583	5	15	1	5	0	5	15	0
SLC12A3_6559	16	56899118	56949762	q13	0.00131752	0.0123962	1.22371e-05	3.88143e-05	0.333333	0.395336	0.130435	0.203583	5	15	1	5	0	5	15	0
HERPUD1_9709	16	56966001	56977793	q13	0.00131752	0.0123962	1.22371e-05	3.88143e-05	0.333333	0.395336	0.130435	0.203583	5	15	1	5	0	5	15	0
CETP_1071	16	56995834	57017756	q21	0.00131752	0.0123962	1.22371e-05	3.88143e-05	0.333333	0.395336	0.130435	0.203583	5	15	1	5	0	5	15	0
NLRC5_84166	16	57050985	57117436	q13	0.00131752	0.0123962	1.22371e-05	3.88143e-05	0.333333	0.395336	0.130435	0.203583	5	15	1	5	0	5	15	0
CPNE2_221184	16	57126454	57181878	q13	0.00131752	0.0123962	1.22371e-05	3.88143e-05	0.333333	0.395336	0.130435	0.203583	5	15	1	5	0	5	15	0
FAM192A_80011	16	57186377	57219976	q13	0.00131752	0.0123962	1.22371e-05	3.88143e-05	0.333333	0.395336	0.130435	0.203583	5	15	1	5	0	5	15	0
RSPRY1_89970	16	57220240	57272947	q13	0.00131752	0.0123962	1.22371e-05	3.88143e-05	0.333333	0.395336	0.130435	0.203583	5	15	1	5	0	5	15	0
ARL2BP_23568	16	57279037	57287545	q13	0.00131752	0.0123962	1.22371e-05	3.88143e-05	0.333333	0.395336	0.130435	0.203583	5	15	1	5	0	5	15	0
PLLP_51090	16	57290008	57318584	q13	0.00131752	0.0123962	1.22371e-05	3.88143e-05	0.333333	0.395336	0.130435	0.203583	5	15	1	5	0	5	15	0
CCL22_6367	16	57392694	57400102	q13	0.00131752	0.0123962	1.22371e-05	3.88143e-05	0.333333	0.395336	0.130435	0.203583	5	15	1	5	0	5	15	0
CX3CL1_6376	16	57406413	57418956	q13	0.00131752	0.0123962	1.22371e-05	3.88143e-05	0.333333	0.395336	0.130435	0.203583	5	15	1	5	0	5	15	0
CCL17_6361	16	57438678	57449974	q13	0.00131752	0.0123962	1.22371e-05	3.88143e-05	0.333333	0.395336	0.130435	0.203583	5	15	1	5	0	5	15	0
CIAPIN1_57019	16	57462086	57481369	q21	0.00131752	0.0123962	1.22371e-05	3.88143e-05	0.333333	0.395336	0.130435	0.203583	5	15	1	5	0	5	15	0
COQ9_57017	16	57481336	57495187	q21	0.00131752	0.0123962	1.22371e-05	3.88143e-05	0.333333	0.395336	0.130435	0.203583	5	15	1	5	0	5	15	0
POLR2C_5432	16	57496550	57505921	qq21	0.00131752	0.0123962	1.22371e-05	3.88143e-05	0.333333	0.395336	0.130435	0.203583	5	15	1	5	0	5	15	0
DOK4_55715	16	57505869	57520385	q21	0.00131752	0.0123962	1.22371e-05	3.88143e-05	0.333333	0.395336	0.130435	0.203583	5	15	1	5	0	5	15	0
CCDC102A_92922	16	57546089	57570477	q21	0.00131752	0.0123962	1.22371e-05	3.88143e-05	0.333333	0.395336	0.130435	0.203583	5	15	1	5	0	5	15	0
GPR114_221188	16	57576600	57611100	q21	0.00131752	0.0123962	1.22371e-05	3.88143e-05	0.333333	0.395336	0.130435	0.203583	5	15	1	5	0	5	15	0
GPR56_9289	16	57662418	57698944	q13	0.00131752	0.0123962	1.22371e-05	3.88143e-05	0.333333	0.395336	0.130435	0.203583	5	15	1	5	0	5	15	0
GPR97_222487	16	57702156	57723290	q21	0.00131752	0.0123962	1.22371e-05	3.88143e-05	0.333333	0.395336	0.130435	0.203583	5	15	1	5	0	5	15	0
CCDC135_84229	16	57728712	57765367	q21	0.00131752	0.0123962	1.22371e-05	3.88143e-05	0.333333	0.395336	0.130435	0.203583	5	15	1	5	0	5	15	0
KATNB1_10300	16	57769659	57791162	q21	0.00131752	0.0123962	1.22371e-05	3.88143e-05	0.333333	0.395336	0.130435	0.203583	5	15	1	5	0	5	15	0
KIFC3_3801	16	57792128	57836439	qq21	0.00131752	0.0123962	1.22371e-05	3.88143e-05	0.333333	0.395336	0.130435	0.203583	5	15	1	5	0	5	15	0
CNGB1_1258	16	57916243	58005020	q13	0.00131752	0.0123962	1.22371e-05	3.88143e-05	0.333333	0.395336	0.130435	0.203583	5	15	1	5	0	5	15	0
TEPP_374739	16	58010338	58022017	q21	0.00131752	0.0123962	1.22371e-05	3.88143e-05	0.333333	0.395336	0.130435	0.203583	5	15	1	5	0	5	15	0
ZNF319_57567	16	58028572	58033762	q21	0.00131752	0.0123962	1.22371e-05	3.88143e-05	0.333333	0.395336	0.130435	0.203583	5	15	1	5	0	5	15	0
MMP15_4324	16	58059281	58080804	q13	0.00131752	0.0123962	1.22371e-05	3.88143e-05	0.333333	0.395336	0.130435	0.203583	5	15	1	5	0	5	15	0
C16orf80_29105	16	58147496	58163296	q21	0.00131752	0.0123962	1.22371e-05	3.88143e-05	0.333333	0.395336	0.130435	0.203583	5	15	1	5	0	5	15	0
CSNK2A2_1459	16	58191811	58231782	q21	0.00131752	0.0123962	1.22371e-05	3.88143e-05	0.333333	0.395336	0.130435	0.203583	5	15	1	5	0	5	15	0
CCDC113_29070	16	58283839	58317734	q21	0.00131752	0.0123962	1.22371e-05	3.88143e-05	0.333333	0.395336	0.130435	0.203583	5	15	1	5	0	5	15	0
PRSS54_221191	16	58313900	58328951	q21	0.00131752	0.0123962	1.22371e-05	3.88143e-05	0.333333	0.395336	0.130435	0.203583	5	15	1	5	0	5	15	0
GINS3_64785	16	58426297	58440048	q21	0.00131752	0.0123962	1.22371e-05	3.88143e-05	0.333333	0.395336	0.130435	0.203583	5	15	1	5	0	5	15	0
NDRG4_65009	16	58534046	58547523	qq22.1	0.00131752	0.0123962	1.22371e-05	3.88143e-05	0.333333	0.395336	0.130435	0.203583	5	15	1	5	0	5	15	0
SETD6_79918	16	58549382	58554431	q21	0.00131752	0.0123962	1.22371e-05	3.88143e-05	0.333333	0.395336	0.130435	0.203583	5	15	1	5	0	5	15	0
CNOT1_23019	16	58553849	58663790	q21	0.00131752	0.0123962	1.22371e-05	3.88143e-05	0.333333	0.395336	0.130435	0.203583	5	15	1	5	0	5	15	0
SNORA46_677827	16	58582402	58582537	q21	0.00131752	0.0123962	1.22371e-05	3.88143e-05	0.333333	0.395336	0.130435	0.203583	5	15	1	5	0	5	15	0
SNORA50_677830	16	58593699	58593835	q21	0.00131752	0.0123962	1.22371e-05	3.88143e-05	0.333333	0.395336	0.130435	0.203583	5	15	1	5	0	5	15	0
SLC38A7_55238	16	58700297	58718674	q21	0.00131752	0.0123962	1.22371e-05	3.88143e-05	0.333333	0.395336	0.130435	0.203583	5	15	1	5	0	5	15	0
GOT2_2806	16	58741034	58768246	q21	0.00131752	0.0123962	1.22371e-05	3.88143e-05	0.333333	0.395336	0.130435	0.203583	5	15	1	5	0	5	15	0
Probes differentially lost in MUT and WT groups
probeID	chrom	start	end	cytoband	Fishers.p.gain	Fishers.adjp.gain	Fishers.p.loss	Fishers.adjp.loss	Fishers.p.amp	Fishers.adjp.amp	Fishers.p.del	Fishers.adjp.del	gains.all	losses.all	amps.all	dels.all	gains.WT	gains.MUT	losses.WT	losses.MUT
SH3BGRL3_83442	1	26606212	26608013	p36.11	NA	NA	0.00949596	0.0289945	NA	NA	0.536232	0.698722	0	9	0	2	0	0	9	0
UBXN11_91544	1	26608772	26633195	p36.11	NA	NA	0.00949596	0.0289945	NA	NA	0.536232	0.698722	0	9	0	2	0	0	9	0
CD52_1043	1	26644410	26647014	p36	NA	NA	0.00949596	0.0289945	NA	NA	0.536232	0.698722	0	9	0	2	0	0	9	0
AIM1L_55057	1	26648349	26680621	p36.11	NA	NA	0.00949596	0.0289945	NA	NA	0.536232	0.698722	0	9	0	2	0	0	9	0
ZNF683_257101	1	26688124	26699266	p36.11	NA	NA	0.00949596	0.0289945	NA	NA	0.536232	0.698722	0	9	0	2	0	0	9	0
LIN28A_79727	1	26737268	26756219	p36.11	NA	NA	0.00949596	0.0289945	NA	NA	0.536232	0.698722	0	9	0	2	0	0	9	0
DHDDS_79947	1	26758772	26797795	p36.11	NA	NA	0.00949596	0.0289945	NA	NA	0.536232	0.698722	0	9	0	2	0	0	9	0
HMGN2_3151	1	26798901	26803133	p36.1	NA	NA	0.00949596	0.0289945	NA	NA	0.536232	0.698722	0	9	0	2	0	0	9	0
RPS6KA1_6195	1	26856248	26901520	p	NA	NA	0.00949596	0.0289945	NA	NA	0.536232	0.698722	0	9	0	2	0	0	9	0
ARID1A_8289	1	27022521	27108601	p35.3	NA	NA	0.00949596	0.0289945	NA	NA	0.536232	0.698722	0	9	0	2	0	0	9	0
PIGV_55650	1	27114678	27124894	p36.11	NA	NA	0.00949596	0.0289945	NA	NA	0.536232	0.698722	0	9	0	2	0	0	9	0
ZDHHC18_84243	1	27153200	27182211	p36.11	NA	NA	0.00949596	0.0289945	NA	NA	0.536232	0.698722	0	9	0	2	0	0	9	0
SFN_2810	1	27189632	27190947	p36.11	NA	NA	0.00949596	0.0289945	NA	NA	0.536232	0.698722	0	9	0	2	0	0	9	0
GPN2_54707	1	27205872	27216869	p36.11	NA	NA	0.00949596	0.0289945	NA	NA	0.536232	0.698722	0	9	0	2	0	0	9	0
GPATCH3_63906	1	27216978	27226962	pp35.1	NA	NA	0.00949596	0.0289945	NA	NA	0.536232	0.698722	0	9	0	2	0	0	9	0
NR0B2_8431	1	27237974	27240567	p36.1	NA	NA	0.00949596	0.0289945	NA	NA	0.536232	0.698722	0	9	0	2	0	0	9	0
NUDC_10726	1	27248212	27273362	pp34	NA	NA	0.00949596	0.0289945	NA	NA	0.536232	0.698722	0	9	0	2	0	0	9	0
C1orf172_126695	1	27276046	27286901	p36.11	NA	NA	0.00949596	0.0289945	NA	NA	0.536232	0.698722	0	9	0	2	0	0	9	0
TRNP1_388610	1	27320194	27327377	p36.11	NA	NA	0.00949596	0.0289945	NA	NA	0.536232	0.698722	0	9	0	2	0	0	9	0
FAM46B_115572	1	27331510	27339333	p36.11	NA	NA	0.00949596	0.0289945	NA	NA	0.536232	0.698722	0	9	0	2	0	0	9	0
SLC9A1_6548	1	27425299	27481621	pp35	NA	NA	0.00949596	0.0289945	NA	NA	0.536232	0.698722	0	9	0	2	0	0	9	0
WDTC1_23038	1	27561006	27635124	p36.11	NA	NA	0.00949596	0.0289945	NA	NA	0.536232	0.698722	0	9	0	2	0	0	9	0
TMEM222_84065	1	27648635	27662891	p36.11	NA	NA	0.00949596	0.0289945	NA	NA	0.536232	0.698722	0	9	0	2	0	0	9	0
SYTL1_84958	1	27668482	27680423	p36.11	NA	NA	0.00949596	0.0289945	NA	NA	0.536232	0.698722	0	9	0	2	0	0	9	0
MAP3K6_9064	1	27681669	27693337	p36.11	NA	NA	0.00949596	0.0289945	NA	NA	0.536232	0.698722	0	9	0	2	0	0	9	0
FCN3_8547	1	27695600	27701315	p36.11	NA	NA	0.00949596	0.0289945	NA	NA	0.536232	0.698722	0	9	0	2	0	0	9	0
CD164L2_388611	1	27705595	27709805	p36.11	NA	NA	0.00949596	0.0289945	NA	NA	0.536232	0.698722	0	9	0	2	0	0	9	0
GPR3_2827	1	27719147	27722317	pp35	NA	NA	0.00949596	0.0289945	NA	NA	0.536232	0.698722	0	9	0	2	0	0	9	0
WASF2_10163	1	27730733	27816678	p36.11	NA	NA	0.00949596	0.0289945	NA	NA	0.536232	0.698722	0	9	0	2	0	0	9	0
AHDC1_27245	1	27860755	27930143	p36.13	NA	NA	0.00949596	0.0289945	NA	NA	0.536232	0.698722	0	9	0	2	0	0	9	0
FGR_2268	1	27938800	27961727	pp36.1	NA	NA	0.00949596	0.0289945	NA	NA	0.536232	0.698722	0	9	0	2	0	0	9	0
IFI6_2537	1	27992571	27998724	p35	NA	NA	0.00949596	0.0289945	NA	NA	0.536232	0.698722	0	9	0	2	0	0	9	0
FAM76A_199870	1	28052489	28089423	p35.3	NA	NA	0.00949596	0.0289945	NA	NA	0.536232	0.698722	0	9	0	2	0	0	9	0
STX12_23673	1	28099693	28150963	p35.3	NA	NA	0.00949596	0.0289945	NA	NA	0.536232	0.698722	0	9	0	2	0	0	9	0
PPP1R8_5511	1	28157324	28178183	p35.3	NA	NA	0.00949596	0.0289945	NA	NA	0.536232	0.698722	0	9	0	2	0	0	9	0
SCARNA1_677774	1	28160911	28161077	p35.3	NA	NA	0.00949596	0.0289945	NA	NA	0.536232	0.698722	0	9	0	2	0	0	9	0
RPA2_6118	1	28218048	28241236	p35	NA	NA	0.00949596	0.0289945	NA	NA	0.536232	0.698722	0	9	0	2	0	0	9	0
SMPDL3B_27293	1	28261503	28285663	p35.3	NA	NA	0.00949596	0.0289945	NA	NA	0.536232	0.698722	0	9	0	2	0	0	9	0
XKR8_55113	1	28286503	28294604	p35.3	NA	NA	0.00949596	0.0289945	NA	NA	0.536232	0.698722	0	9	0	2	0	0	9	0
EYA3_2140	1	28296854	28415148	p36	NA	NA	0.00949596	0.0289945	NA	NA	0.536232	0.698722	0	9	0	2	0	0	9	0
PTAFR_5724	1	28473676	28503455	pp34.3	NA	NA	0.00949596	0.0289945	NA	NA	0.536232	0.698722	0	9	0	2	0	0	9	0
DNAJC8_22826	1	28526789	28559542	p35.3	NA	NA	0.00949596	0.0289945	NA	NA	0.536232	0.698722	0	9	0	2	0	0	9	0
ATPIF1_93974	1	28562601	28564616	p35.3	NA	NA	0.00949596	0.0289945	NA	NA	0.536232	0.698722	0	9	0	2	0	0	9	0
SESN2_83667	1	28585962	28609002	p35.3	NA	NA	0.00949596	0.0289945	NA	NA	0.536232	0.698722	0	9	0	2	0	0	9	0
MED18_54797	1	28655512	28662478	p35.3	NA	NA	0.00949596	0.0289945	NA	NA	0.536232	0.698722	0	9	0	2	0	0	9	0
PHACTR4_65979	1	28696092	28826881	p35.3	NA	NA	0.00949596	0.0289945	NA	NA	0.536232	0.698722	0	9	0	2	0	0	9	0
RCC1_1104	1	28832454	28865708	p36.1	NA	NA	0.00949596	0.0289945	NA	NA	0.536232	0.698722	0	9	0	2	0	0	9	0
SNHG3_8420	1	28832454	28837404	p36.1	NA	NA	0.00949596	0.0289945	NA	NA	0.536232	0.698722	0	9	0	2	0	0	9	0
TRNAU1AP_54952	1	28879528	28905057	p35.3	NA	NA	0.00949596	0.0289945	NA	NA	0.536232	0.698722	0	9	0	2	0	0	9	0
SNHG12_85028	1	28905049	28908366	p35.3	NA	NA	0.00949596	0.0289945	NA	NA	0.536232	0.698722	0	9	0	2	0	0	9	0
SNORD99_692212	1	28905254	28905334	p35.3	NA	NA	0.00949596	0.0289945	NA	NA	0.536232	0.698722	0	9	0	2	0	0	9	0
SNORA61_677838	1	28906275	28906405	p35.3	NA	NA	0.00949596	0.0289945	NA	NA	0.536232	0.698722	0	9	0	2	0	0	9	0
SNORA44_677825	1	28906892	28907024	p35.3	NA	NA	0.00949596	0.0289945	NA	NA	0.536232	0.698722	0	9	0	2	0	0	9	0
SNORA16A_692073	1	28907431	28907565	p35.3	NA	NA	0.00949596	0.0289945	NA	NA	0.536232	0.698722	0	9	0	2	0	0	9	0
RAB42_115273	1	28919006	28921088	p35.3	NA	NA	0.00949596	0.0289945	NA	NA	0.536232	0.698722	0	9	0	2	0	0	9	0
TAF12_6883	1	28929608	28969604	p35.3	NA	NA	0.00949596	0.0289945	NA	NA	0.536232	0.698722	0	9	0	2	0	0	9	0
RNU11_26824	1	28975111	28975246	p35	NA	NA	0.00949596	0.0289945	NA	NA	0.536232	0.698722	0	9	0	2	0	0	9	0
ANKRD26P1_124149	16	46503248	46603009	q11.2	0.128771	0.728426	0.00949596	0.0289945	1	1	0.536232	0.698722	6	9	1	2	2	4	9	0
C16orf87_388272	16	46835958	46865074	q11.2	0.0207337	0.193425	0.00780724	0.024066	1	1	1	1	7	13	2	4	2	5	12	1
GPT2_84706	16	46919101	46965201	q12.1	0.0207337	0.193425	0.00780724	0.024066	1	1	1	1	7	13	2	4	2	5	12	1
DNAJA2_10294	16	46989273	47007625	q12.1	0.0207337	0.193425	0.00780724	0.024066	1	1	1	1	7	13	2	4	2	5	12	1
NETO2_81831	16	47115430	47177936	q11	0.0207337	0.193425	0.00780724	0.024066	1	1	1	1	7	13	2	4	2	5	12	1
ITFG1_81533	16	47189297	47495015	q12.1	0.0207337	0.193425	0.00780724	0.024066	1	1	1	1	7	13	2	4	2	5	12	1
PHKB_5257	16	47495209	47735434	qq13	0.0207337	0.193425	0.00780724	0.024066	1	1	1	1	7	13	2	4	2	5	12	1
ABCC12_94160	16	48116883	48180681	q12.1	0.0207337	0.193425	0.00780724	0.024066	1	1	1	1	7	13	2	4	2	5	12	1
ABCC11_85320	16	48200821	48269088	q12.1	0.0207337	0.193425	0.00234544	0.00741803	1	1	0.631094	0.785467	7	14	2	5	2	5	13	1
LONP2_83752	16	48278210	48387407	q12.1	0.0207337	0.193425	0.00234544	0.00741803	1	1	0.631094	0.785467	7	14	2	5	2	5	13	1
SIAH1_6477	16	48394445	48399784	q12.1	0.00686499	0.064429	0.00074646	0.00236247	0.333333	0.395336	0.621385	0.779293	6	15	1	6	1	5	14	1
N4BP1_9683	16	48572636	48644120	q12.1	0.00686499	0.064429	0.00074646	0.00236247	0.333333	0.395336	0.621385	0.779293	6	15	1	6	1	5	14	1
CBLN1_869	16	49311828	49315742	q12.1	0.00686499	0.064429	0.00074646	0.00236247	0.333333	0.395336	0.621385	0.779293	6	15	1	6	1	5	14	1
C16orf78_123970	16	49407807	49433319	q12.1	0.00686499	0.064429	0.00074646	0.00236247	0.333333	0.395336	0.621385	0.779293	6	15	1	6	1	5	14	1
ZNF423_23090	16	49524514	49856649	q12	0.00686499	0.064429	0.00074646	0.00236247	0.333333	0.395336	0.621385	0.779293	6	15	1	6	1	5	14	1
HEATR3_55027	16	50099880	50139375	q12.1	0.00131752	0.0123962	0.000175398	0.000555585	0.333333	0.395336	0.621385	0.779293	5	16	1	6	0	5	15	1
PAPD5_64282	16	50186828	50269219	q12.1	0.00131752	0.0123962	0.000175398	0.000555585	0.333333	0.395336	0.621385	0.779293	5	16	1	6	0	5	15	1
ADCY7_113	16	50321822	50352043	q12.1	0.00131752	0.0123962	0.000175398	0.000555585	0.333333	0.395336	0.621385	0.779293	5	16	1	6	0	5	15	1
BRD7_29117	16	50352928	50402845	q12	0.00131752	0.0123962	0.000175398	0.000555585	0.333333	0.395336	0.621385	0.779293	5	16	1	6	0	5	15	1
NKD1_85407	16	50582240	50674771	q12.1	0.00131752	0.0123962	0.000175398	0.000555585	0.333333	0.395336	0.621385	0.779293	5	16	1	6	0	5	15	1
SNX20_124460	16	50700210	50715264	q12.1	0.00131752	0.0123962	0.000175398	0.000555585	0.333333	0.395336	0.621385	0.779293	5	16	1	6	0	5	15	1
NOD2_64127	16	50731049	50766987	q21	0.00131752	0.0123962	0.000175398	0.000555585	0.333333	0.395336	0.621385	0.779293	5	16	1	6	0	5	15	1
CYLD_1540	16	50776028	50835846	q12.1	0.00131752	0.0123962	0.000175398	0.000555585	0.333333	0.395336	0.621385	0.779293	5	16	1	6	0	5	15	1
SALL1_6299	16	51169885	51184508	q12.1	0.00131752	0.0123962	1.22371e-05	3.88143e-05	0.333333	0.395336	0.130435	0.203583	5	15	1	5	0	5	15	0
TOX3_27324	16	52471917	52581714	q12.1	0.00131752	0.0123962	1.22371e-05	3.88143e-05	0.333333	0.395336	0.130435	0.203583	5	15	1	5	0	5	15	0
CHD9_80205	16	53088944	53361414	q12.2	0.00131752	0.0123962	1.22371e-05	3.88143e-05	0.333333	0.395336	0.130435	0.203583	5	15	1	5	0	5	15	0
RBL2_5934	16	53468350	53525560	q12.2	0.00131752	0.0123962	1.22371e-05	3.88143e-05	0.333333	0.395336	0.130435	0.203583	5	15	1	5	0	5	15	0
AKTIP_64400	16	53525191	53537170	q12.2	0.00131752	0.0123962	1.22371e-05	3.88143e-05	0.333333	0.395336	0.130435	0.203583	5	15	1	5	0	5	15	0
RPGRIP1L_23322	16	53633817	53737771	q12.2	0.00131752	0.0123962	1.22371e-05	3.88143e-05	0.333333	0.395336	0.130435	0.203583	5	15	1	5	0	5	15	0
FTO_79068	16	53737874	54148379	q12.2	0.00131752	0.0123962	1.22371e-05	3.88143e-05	0.333333	0.395336	0.130435	0.203583	5	15	1	5	0	5	15	0
IRX3_79191	16	54317211	54320378	q12.2	0.00131752	0.0123962	1.22371e-05	3.88143e-05	0.333333	0.395336	0.130435	0.203583	5	15	1	5	0	5	15	0
IRX5_10265	16	54965110	54968395	q12.2	0.00131752	0.0123962	1.22371e-05	3.88143e-05	0.333333	0.395336	0.130435	0.203583	5	15	1	5	0	5	15	0
IRX6_79190	16	55358470	55364672	q12.2	0.00131752	0.0123962	1.22371e-05	3.88143e-05	0.333333	0.395336	0.130435	0.203583	5	15	1	5	0	5	15	0
MMP2_4313	16	55513080	55540586	qq21	0.00131752	0.0123962	1.22371e-05	3.88143e-05	0.333333	0.395336	0.130435	0.203583	5	15	1	5	0	5	15	0
LPCAT2_54947	16	55542912	55620582	q12.2	0.00131752	0.0123962	1.22371e-05	3.88143e-05	0.333333	0.395336	0.130435	0.203583	5	15	1	5	0	5	15	0
CAPNS2_84290	16	55600583	55601592	q12.2	0.00131752	0.0123962	1.22371e-05	3.88143e-05	0.333333	0.395336	0.130435	0.203583	5	15	1	5	0	5	15	0
SLC6A2_6530	16	55690555	55740104	q12.2	0.00131752	0.0123962	1.22371e-05	3.88143e-05	0.333333	0.395336	0.130435	0.203583	5	15	1	5	0	5	15	0
CES1_1066	16	55836763	55867075	q22.2	0.00131752	0.0123962	1.22371e-05	3.88143e-05	0.333333	0.395336	0.130435	0.203583	5	15	1	5	0	5	15	0
LOC283856_283856	16	56126898	56225006	q12.2	0.00131752	0.0123962	1.22371e-05	3.88143e-05	0.333333	0.395336	0.130435	0.203583	5	15	1	5	0	5	15	0
GNAO1_2775	16	56225250	56391356	q13	0.00131752	0.0123962	1.22371e-05	3.88143e-05	0.333333	0.395336	0.130435	0.203583	5	15	1	5	0	5	15	0
DKFZP434H168_26077	16	56226528	56228437	q12.2	0.00131752	0.0123962	1.22371e-05	3.88143e-05	0.333333	0.395336	0.130435	0.203583	5	15	1	5	0	5	15	0
AMFR_267	16	56395363	56459450	q21	0.00131752	0.0123962	1.22371e-05	3.88143e-05	0.333333	0.395336	0.130435	0.203583	5	15	1	5	0	5	15	0
NUDT21_11051	16	56463047	56485261	q12.2	0.00131752	0.0123962	1.22371e-05	3.88143e-05	0.333333	0.395336	0.130435	0.203583	5	15	1	5	0	5	15	0
OGFOD1_55239	16	56485423	56511407	q12.2	0.00131752	0.0123962	1.22371e-05	3.88143e-05	0.333333	0.395336	0.130435	0.203583	5	15	1	5	0	5	15	0
BBS2_583	16	56518258	56554008	q21	0.00131752	0.0123962	1.22371e-05	3.88143e-05	0.333333	0.395336	0.130435	0.203583	5	15	1	5	0	5	15	0
MT4_84560	16	56598960	56602869	q13	0.00131752	0.0123962	1.22371e-05	3.88143e-05	0.333333	0.395336	0.130435	0.203583	5	15	1	5	0	5	15	0
MT3_4504	16	56623266	56625000	q13	0.00131752	0.0123962	1.22371e-05	3.88143e-05	0.333333	0.395336	0.130435	0.203583	5	15	1	5	0	5	15	0
MT2A_4502	16	56642477	56643409	q13	0.00131752	0.0123962	1.22371e-05	3.88143e-05	0.333333	0.395336	0.130435	0.203583	5	15	1	5	0	5	15	0
MT1L_4500	16	56651372	56652730	q13	0.00131752	0.0123962	1.22371e-05	3.88143e-05	0.333333	0.395336	0.130435	0.203583	5	15	1	5	0	5	15	0
MT1E_4493	16	56659584	56661024	q13	0.00131752	0.0123962	1.22371e-05	3.88143e-05	0.333333	0.395336	0.130435	0.203583	5	15	1	5	0	5	15	0
MT1M_4499	16	56666533	56667898	q13	0.00131752	0.0123962	1.22371e-05	3.88143e-05	0.333333	0.395336	0.130435	0.203583	5	15	1	5	0	5	15	0
MT1A_4489	16	56672577	56673999	q13	0.00131752	0.0123962	1.22371e-05	3.88143e-05	0.333333	0.395336	0.130435	0.203583	5	15	1	5	0	5	15	0
MT1DP_326343	16	56677715	56678853	q13	0.00131752	0.0123962	1.22371e-05	3.88143e-05	0.333333	0.395336	0.130435	0.203583	5	15	1	5	0	5	15	0
MT1B_4490	16	56685810	56687116	q13	0.00131752	0.0123962	1.22371e-05	3.88143e-05	0.333333	0.395336	0.130435	0.203583	5	15	1	5	0	5	15	0
MT1F_4494	16	56691854	56693215	q13	0.00131752	0.0123962	1.22371e-05	3.88143e-05	0.333333	0.395336	0.130435	0.203583	5	15	1	5	0	5	15	0
MT1G_4495	16	56700652	56701977	q13	0.00131752	0.0123962	1.22371e-05	3.88143e-05	0.333333	0.395336	0.130435	0.203583	5	15	1	5	0	5	15	0
MT1H_4496	16	56703725	56705041	q13	0.00131752	0.0123962	1.22371e-05	3.88143e-05	0.333333	0.395336	0.130435	0.203583	5	15	1	5	0	5	15	0
MT1IP_644314	16	56709648	56711653	q13	0.00131752	0.0123962	1.22371e-05	3.88143e-05	0.333333	0.395336	0.130435	0.203583	5	15	1	5	0	5	15	0
MT1X_4501	16	56716381	56718108	q13	0.00131752	0.0123962	1.22371e-05	3.88143e-05	0.333333	0.395336	0.130435	0.203583	5	15	1	5	0	5	15	0
NUP93_9688	16	56764016	56878861	q13	0.00131752	0.0123962	1.22371e-05	3.88143e-05	0.333333	0.395336	0.130435	0.203583	5	15	1	5	0	5	15	0
SLC12A3_6559	16	56899118	56949762	q13	0.00131752	0.0123962	1.22371e-05	3.88143e-05	0.333333	0.395336	0.130435	0.203583	5	15	1	5	0	5	15	0
HERPUD1_9709	16	56966001	56977793	q13	0.00131752	0.0123962	1.22371e-05	3.88143e-05	0.333333	0.395336	0.130435	0.203583	5	15	1	5	0	5	15	0
CETP_1071	16	56995834	57017756	q21	0.00131752	0.0123962	1.22371e-05	3.88143e-05	0.333333	0.395336	0.130435	0.203583	5	15	1	5	0	5	15	0
NLRC5_84166	16	57050985	57117436	q13	0.00131752	0.0123962	1.22371e-05	3.88143e-05	0.333333	0.395336	0.130435	0.203583	5	15	1	5	0	5	15	0
CPNE2_221184	16	57126454	57181878	q13	0.00131752	0.0123962	1.22371e-05	3.88143e-05	0.333333	0.395336	0.130435	0.203583	5	15	1	5	0	5	15	0
FAM192A_80011	16	57186377	57219976	q13	0.00131752	0.0123962	1.22371e-05	3.88143e-05	0.333333	0.395336	0.130435	0.203583	5	15	1	5	0	5	15	0
RSPRY1_89970	16	57220240	57272947	q13	0.00131752	0.0123962	1.22371e-05	3.88143e-05	0.333333	0.395336	0.130435	0.203583	5	15	1	5	0	5	15	0
ARL2BP_23568	16	57279037	57287545	q13	0.00131752	0.0123962	1.22371e-05	3.88143e-05	0.333333	0.395336	0.130435	0.203583	5	15	1	5	0	5	15	0
PLLP_51090	16	57290008	57318584	q13	0.00131752	0.0123962	1.22371e-05	3.88143e-05	0.333333	0.395336	0.130435	0.203583	5	15	1	5	0	5	15	0
CCL22_6367	16	57392694	57400102	q13	0.00131752	0.0123962	1.22371e-05	3.88143e-05	0.333333	0.395336	0.130435	0.203583	5	15	1	5	0	5	15	0
CX3CL1_6376	16	57406413	57418956	q13	0.00131752	0.0123962	1.22371e-05	3.88143e-05	0.333333	0.395336	0.130435	0.203583	5	15	1	5	0	5	15	0
CCL17_6361	16	57438678	57449974	q13	0.00131752	0.0123962	1.22371e-05	3.88143e-05	0.333333	0.395336	0.130435	0.203583	5	15	1	5	0	5	15	0
CIAPIN1_57019	16	57462086	57481369	q21	0.00131752	0.0123962	1.22371e-05	3.88143e-05	0.333333	0.395336	0.130435	0.203583	5	15	1	5	0	5	15	0
COQ9_57017	16	57481336	57495187	q21	0.00131752	0.0123962	1.22371e-05	3.88143e-05	0.333333	0.395336	0.130435	0.203583	5	15	1	5	0	5	15	0
POLR2C_5432	16	57496550	57505921	qq21	0.00131752	0.0123962	1.22371e-05	3.88143e-05	0.333333	0.395336	0.130435	0.203583	5	15	1	5	0	5	15	0
DOK4_55715	16	57505869	57520385	q21	0.00131752	0.0123962	1.22371e-05	3.88143e-05	0.333333	0.395336	0.130435	0.203583	5	15	1	5	0	5	15	0
CCDC102A_92922	16	57546089	57570477	q21	0.00131752	0.0123962	1.22371e-05	3.88143e-05	0.333333	0.395336	0.130435	0.203583	5	15	1	5	0	5	15	0
GPR114_221188	16	57576600	57611100	q21	0.00131752	0.0123962	1.22371e-05	3.88143e-05	0.333333	0.395336	0.130435	0.203583	5	15	1	5	0	5	15	0
GPR56_9289	16	57662418	57698944	q13	0.00131752	0.0123962	1.22371e-05	3.88143e-05	0.333333	0.395336	0.130435	0.203583	5	15	1	5	0	5	15	0
GPR97_222487	16	57702156	57723290	q21	0.00131752	0.0123962	1.22371e-05	3.88143e-05	0.333333	0.395336	0.130435	0.203583	5	15	1	5	0	5	15	0
CCDC135_84229	16	57728712	57765367	q21	0.00131752	0.0123962	1.22371e-05	3.88143e-05	0.333333	0.395336	0.130435	0.203583	5	15	1	5	0	5	15	0
KATNB1_10300	16	57769659	57791162	q21	0.00131752	0.0123962	1.22371e-05	3.88143e-05	0.333333	0.395336	0.130435	0.203583	5	15	1	5	0	5	15	0
KIFC3_3801	16	57792128	57836439	qq21	0.00131752	0.0123962	1.22371e-05	3.88143e-05	0.333333	0.395336	0.130435	0.203583	5	15	1	5	0	5	15	0
CNGB1_1258	16	57916243	58005020	q13	0.00131752	0.0123962	1.22371e-05	3.88143e-05	0.333333	0.395336	0.130435	0.203583	5	15	1	5	0	5	15	0
TEPP_374739	16	58010338	58022017	q21	0.00131752	0.0123962	1.22371e-05	3.88143e-05	0.333333	0.395336	0.130435	0.203583	5	15	1	5	0	5	15	0
ZNF319_57567	16	58028572	58033762	q21	0.00131752	0.0123962	1.22371e-05	3.88143e-05	0.333333	0.395336	0.130435	0.203583	5	15	1	5	0	5	15	0
MMP15_4324	16	58059281	58080804	q13	0.00131752	0.0123962	1.22371e-05	3.88143e-05	0.333333	0.395336	0.130435	0.203583	5	15	1	5	0	5	15	0
C16orf80_29105	16	58147496	58163296	q21	0.00131752	0.0123962	1.22371e-05	3.88143e-05	0.333333	0.395336	0.130435	0.203583	5	15	1	5	0	5	15	0
CSNK2A2_1459	16	58191811	58231782	q21	0.00131752	0.0123962	1.22371e-05	3.88143e-05	0.333333	0.395336	0.130435	0.203583	5	15	1	5	0	5	15	0
CCDC113_29070	16	58283839	58317734	q21	0.00131752	0.0123962	1.22371e-05	3.88143e-05	0.333333	0.395336	0.130435	0.203583	5	15	1	5	0	5	15	0
PRSS54_221191	16	58313900	58328951	q21	0.00131752	0.0123962	1.22371e-05	3.88143e-05	0.333333	0.395336	0.130435	0.203583	5	15	1	5	0	5	15	0
GINS3_64785	16	58426297	58440048	q21	0.00131752	0.0123962	1.22371e-05	3.88143e-05	0.333333	0.395336	0.130435	0.203583	5	15	1	5	0	5	15	0
NDRG4_65009	16	58534046	58547523	qq22.1	0.00131752	0.0123962	1.22371e-05	3.88143e-05	0.333333	0.395336	0.130435	0.203583	5	15	1	5	0	5	15	0
SETD6_79918	16	58549382	58554431	q21	0.00131752	0.0123962	1.22371e-05	3.88143e-05	0.333333	0.395336	0.130435	0.203583	5	15	1	5	0	5	15	0
CNOT1_23019	16	58553849	58663790	q21	0.00131752	0.0123962	1.22371e-05	3.88143e-05	0.333333	0.395336	0.130435	0.203583	5	15	1	5	0	5	15	0
SNORA46_677827	16	58582402	58582537	q21	0.00131752	0.0123962	1.22371e-05	3.88143e-05	0.333333	0.395336	0.130435	0.203583	5	15	1	5	0	5	15	0
SNORA50_677830	16	58593699	58593835	q21	0.00131752	0.0123962	1.22371e-05	3.88143e-05	0.333333	0.395336	0.130435	0.203583	5	15	1	5	0	5	15	0
SLC38A7_55238	16	58700297	58718674	q21	0.00131752	0.0123962	1.22371e-05	3.88143e-05	0.333333	0.395336	0.130435	0.203583	5	15	1	5	0	5	15	0
GOT2_2806	16	58741034	58768246	q21	0.00131752	0.0123962	1.22371e-05	3.88143e-05	0.333333	0.395336	0.130435	0.203583	5	15	1	5	0	5	15	0
CDH8_1006	16	61685914	62070739	q22.1	0.027668	0.255946	0.00131752	0.00416841	NA	NA	0.621385	0.779293	3	17	0	6	0	3	15	2
CDH11_1009	16	64980682	65155919	q21	0.101449	0.620635	0.00131752	0.00416841	NA	NA	0.621385	0.779293	2	17	0	6	0	2	15	2
CDH5_1003	16	66400524	66438689	q22.1	0.333333	1	0.00686499	0.0211859	NA	NA	0.621385	0.779293	1	18	0	6	0	1	15	3
TK2_7084	16	66541905	66584194	qq23.1	0.333333	1	0.00686499	0.0211859	NA	NA	0.621385	0.779293	1	18	0	6	0	1	15	3
CKLF_51192	16	66586465	66600190	q21	0.333333	1	0.00686499	0.0211859	NA	NA	0.621385	0.779293	1	18	0	6	0	1	15	3
CMTM1_113540	16	66600293	66613038	q21	0.333333	1	0.00686499	0.0211859	NA	NA	0.621385	0.779293	1	18	0	6	0	1	15	3
CMTM2_146225	16	66613350	66622177	q21	0.333333	1	0.00686499	0.0211859	NA	NA	0.621385	0.779293	1	18	0	6	0	1	15	3
CMTM3_123920	16	66638227	66647795	q21	0.333333	1	0.00686499	0.0211859	NA	NA	0.621385	0.779293	1	18	0	6	0	1	15	3
CMTM4_146223	16	66648652	66730610	qq22.1	0.333333	1	0.00686499	0.0211859	NA	NA	0.621385	0.779293	1	18	0	6	0	1	15	3
DYNC1LI2_1783	16	66754798	66785525	q22.1	0.333333	1	0.00686499	0.0211859	NA	NA	0.621385	0.779293	1	18	0	6	0	1	15	3
CCDC79_283847	16	66788878	66835523	q22.1	0.333333	1	0.00686499	0.0211859	NA	NA	0.621385	0.779293	1	18	0	6	0	1	15	3
NAE1_8883	16	66836780	66864879	q22	0.333333	1	0.00686499	0.0211859	NA	NA	0.621385	0.779293	1	18	0	6	0	1	15	3
CA7_766	16	66878281	66888049	q22.1	0.333333	1	0.00686499	0.0211859	NA	NA	0.621385	0.779293	1	18	0	6	0	1	15	3
PDP2_57546	16	66914382	66925002	q22.1	0.333333	1	0.00686499	0.0211859	NA	NA	0.621385	0.779293	1	18	0	6	0	1	15	3
CDH16_1014	16	66942024	66952887	q22.1	0.333333	1	0.00686499	0.0211859	NA	NA	0.621385	0.779293	1	18	0	6	0	1	15	3
RRAD_6236	16	66955581	66959439	q22	0.333333	1	0.00686499	0.0211859	NA	NA	0.621385	0.779293	1	18	0	6	0	1	15	3
FAM96B_51647	16	66965957	66968326	q22.1	0.333333	1	0.00686499	0.0211859	NA	NA	0.621385	0.779293	1	18	0	6	0	1	15	3
CES2_8824	16	66968373	66978994	q22.1	0.333333	1	0.00686499	0.0211859	NA	NA	0.621385	0.779293	1	18	0	6	0	1	15	3
CES3_23491	16	66995131	67009052	q22.1	0.333333	1	0.00686499	0.0211859	NA	NA	0.621385	0.779293	1	18	0	6	0	1	15	3
CBFB_865	16	67063049	67134958	q22.1	0.333333	1	0.00686499	0.0211859	NA	NA	0.621385	0.779293	1	18	0	6	0	1	15	3
C16orf70_80262	16	67143914	67182442	q22.1	0.333333	1	0.00686499	0.0211859	NA	NA	0.621385	0.779293	1	18	0	6	0	1	15	3
B3GNT9_84752	16	67182004	67184902	q22.1	0.333333	1	0.00686499	0.0211859	NA	NA	0.621385	0.779293	1	18	0	6	0	1	15	3
TRADD_8717	16	67188088	67193812	q22	0.333333	1	0.00686499	0.0211859	NA	NA	0.621385	0.779293	1	18	0	6	0	1	15	3
FBXL8_55336	16	67193890	67198077	q22.1	0.333333	1	0.00686499	0.0211859	NA	NA	0.621385	0.779293	1	18	0	6	0	1	15	3
HSF4_3299	16	67197287	67203848	q21	0.333333	1	0.00686499	0.0211859	NA	NA	0.621385	0.779293	1	18	0	6	0	1	15	3
NOL3_8996	16	67207755	67209640	q22.1	0.333333	1	0.00686499	0.0211859	NA	NA	0.621385	0.779293	1	18	0	6	0	1	15	3
KIAA0895L_653319	16	67209504	67217883	q22.1	0.333333	1	0.00686499	0.0211859	NA	NA	0.621385	0.779293	1	18	0	6	0	1	15	3
E2F4_1874	16	67226067	67232821	qq22	0.333333	1	0.00686499	0.0211859	NA	NA	0.621385	0.779293	1	18	0	6	0	1	15	3
ELMO3_79767	16	67233027	67237927	q22.1	0.333333	1	0.00686499	0.0211859	NA	NA	0.621385	0.779293	1	18	0	6	0	1	15	3
LRRC29_26231	16	67241041	67260721	q22.1	0.333333	1	0.00686499	0.0211859	NA	NA	0.621385	0.779293	1	18	0	6	0	1	15	3
TMEM208_29100	16	67261015	67263182	q22.1	0.333333	1	0.00686499	0.0211859	NA	NA	0.621385	0.779293	1	18	0	6	0	1	15	3
FHOD1_29109	16	67263291	67281425	q22	0.333333	1	0.00686499	0.0211859	NA	NA	0.621385	0.779293	1	18	0	6	0	1	15	3
SLC9A5_6553	16	67282854	67306094	q22.1	0.333333	1	0.00686499	0.0211859	NA	NA	0.621385	0.779293	1	18	0	6	0	1	15	3
PLEKHG4_25894	16	67313049	67323403	q22.1	0.333333	1	0.00686499	0.0211859	NA	NA	0.621385	0.779293	1	18	0	6	0	1	15	3
KCTD19_146212	16	67323392	67360661	q22.1	0.333333	1	0.00686499	0.0211859	NA	NA	0.621385	0.779293	1	18	0	6	0	1	15	3
LRRC36_55282	16	67381257	67419109	q22.1	0.333333	1	0.00686499	0.0211859	NA	NA	0.621385	0.779293	1	18	0	6	0	1	15	3
TPPP3_51673	16	67423711	67427421	q22.1	0.333333	1	0.00686499	0.0211859	NA	NA	0.621385	0.779293	1	18	0	6	0	1	15	3
ZDHHC1_29800	16	67428321	67450339	q22.1	0.333333	1	0.00686499	0.0211859	NA	NA	0.621385	0.779293	1	18	0	6	0	1	15	3
HSD11B2_3291	16	67465035	67471454	q22	0.333333	1	0.00686499	0.0211859	NA	NA	0.621385	0.779293	1	18	0	6	0	1	15	3
ATP6V0D1_9114	16	67471916	67515089	q22.1	0.333333	1	0.00686499	0.0211859	NA	NA	0.621385	0.779293	1	18	0	6	0	1	15	3
AGRP_181	16	67516473	67517716	q22	0.333333	1	0.00686499	0.0211859	NA	NA	0.621385	0.779293	1	18	0	6	0	1	15	3
FAM65A_79567	16	67563539	67580691	q22.1	0.333333	1	0.00686499	0.0211859	NA	NA	0.621385	0.779293	1	18	0	6	0	1	15	3
CTCF_10664	16	67596309	67673088	qq22.3	0.333333	1	0.00686499	0.0211859	NA	NA	0.621385	0.779293	1	18	0	6	0	1	15	3
RLTPR_146206	16	67679029	67691472	q22.1	0.333333	1	0.00686499	0.0211859	NA	NA	0.621385	0.779293	1	18	0	6	0	1	15	3
ACD_65057	16	67691414	67694718	q22.1	0.333333	1	0.00686499	0.0211859	NA	NA	0.621385	0.779293	1	18	0	6	0	1	15	3
PARD6A_50855	16	67694850	67696681	q22.1	0.333333	1	0.00686499	0.0211859	NA	NA	0.621385	0.779293	1	18	0	6	0	1	15	3
C16orf86_388284	16	67700716	67702661	q22.1	0.333333	1	0.00686499	0.0211859	NA	NA	0.621385	0.779293	1	18	0	6	0	1	15	3
GFOD2_81577	16	67708435	67753273	q22.1	0.333333	1	0.00686499	0.0211859	NA	NA	0.621385	0.779293	1	18	0	6	0	1	15	3
RANBP10_57610	16	67757004	67840555	q22.1	0.333333	1	0.00686499	0.0211859	NA	NA	0.621385	0.779293	1	18	0	6	0	1	15	3
TSNAXIP1_55815	16	67841009	67861971	q22.1	0.333333	1	0.00686499	0.0211859	NA	NA	0.621385	0.779293	1	18	0	6	0	1	15	3
CENPT_80152	16	67862059	67881361	q22.1	0.333333	1	0.00686499	0.0211859	NA	NA	0.621385	0.779293	1	18	0	6	0	1	15	3
THAP11_57215	16	67876212	67878098	q22.1	0.333333	1	0.00686499	0.0211859	NA	NA	0.621385	0.779293	1	18	0	6	0	1	15	3
NUTF2_10204	16	67880818	67905219	q22.1	0.333333	1	0.00686499	0.0211859	NA	NA	0.621385	0.779293	1	18	0	6	0	1	15	3
EDC4_23644	16	67906925	67918417	q22.1	0.333333	1	0.00686499	0.0211859	NA	NA	0.621385	0.779293	1	18	0	6	0	1	15	3
NRN1L_123904	16	67918780	67920271	q22.1	0.333333	1	0.00686499	0.0211859	NA	NA	0.621385	0.779293	1	18	0	6	0	1	15	3
PSKH1_5681	16	67927174	67963581	q22.1	0.333333	1	0.00686499	0.0211859	NA	NA	0.621385	0.779293	1	18	0	6	0	1	15	3
CTRL_1506	16	67963472	67965778	q22.1	0.333333	1	0.00686499	0.0211859	NA	NA	0.621385	0.779293	1	18	0	6	0	1	15	3
PSMB10_5699	16	67968406	67970780	q22.1	0.333333	1	0.00686499	0.0211859	NA	NA	0.621385	0.779293	1	18	0	6	0	1	15	3
LCAT_3931	16	67973786	67978015	q22.1	0.333333	1	0.00686499	0.0211859	NA	NA	0.621385	0.779293	1	18	0	6	0	1	15	3
SLC12A4_6560	16	67977376	68002597	q22.1	0.333333	1	0.00686499	0.0211859	NA	NA	0.621385	0.779293	1	18	0	6	0	1	15	3
DPEP3_64180	16	68009565	68014452	q22.1	0.333333	1	0.00686499	0.0211859	NA	NA	0.621385	0.779293	1	18	0	6	0	1	15	3
DPEP2_64174	16	68021292	68033421	q22.1	0.333333	1	0.00686499	0.0211859	NA	NA	0.621385	0.779293	1	18	0	6	0	1	15	3
DDX28_55794	16	68055176	68057770	q22.1	0.333333	1	0.00686499	0.0211859	NA	NA	0.621385	0.779293	1	18	0	6	0	1	15	3
NFATC3_4775	16	68119268	68263162	q22.2	0.333333	1	0.00686499	0.0211859	NA	NA	0.621385	0.779293	1	18	0	6	0	1	15	3
ESRP2_80004	16	68262449	68270136	q22.1	0.333333	1	0.00686499	0.0211859	NA	NA	0.621385	0.779293	1	18	0	6	0	1	15	3
PLA2G15_23659	16	68279246	68294961	q22.1	0.333333	1	0.00686499	0.0211859	NA	NA	0.621385	0.779293	1	18	0	6	0	1	15	3
SLC7A6_9057	16	68298418	68335726	q22.1	0.333333	1	0.00686499	0.0211859	NA	NA	0.621385	0.779293	1	18	0	6	0	1	15	3
SLC7A6OS_84138	16	68334517	68344868	q22.1	0.333333	1	0.00686499	0.0211859	NA	NA	0.621385	0.779293	1	18	0	6	0	1	15	3
PRMT7_54496	16	68344876	68391169	q22.1	0.333333	1	0.00686499	0.0211859	NA	NA	0.621385	0.779293	1	18	0	6	0	1	15	3
SMPD3_55512	16	68392229	68482409	q22.1	0.333333	1	0.00686499	0.0211859	NA	NA	0.621385	0.779293	1	18	0	6	0	1	15	3
ZFP90_146198	16	68573660	68601039	q22.1	0.333333	1	0.00686499	0.0211859	NA	NA	0.621385	0.779293	1	18	0	6	0	1	15	3
CDH3_1001	16	68678150	68732957	q22.1	0.333333	1	0.00686499	0.0211859	NA	NA	0.621385	0.779293	1	18	0	6	0	1	15	3
CDH1_999	16	68771194	68869444	q22.1	0.333333	1	0.00686499	0.0211859	NA	NA	0.621385	0.779293	1	18	0	6	0	1	15	3
HAS3_3038	16	69139466	69151570	q22.1	0.333333	1	0.00686499	0.0211859	NA	NA	0.621385	0.779293	1	18	0	6	0	1	15	3
CHTF8_54921	16	69151911	69166493	q22.1	0.333333	1	0.00686499	0.0211859	NA	NA	0.621385	0.779293	1	18	0	6	0	1	15	3
CIRH1A_84916	16	69166498	69202937	q22.1	0.333333	1	0.00686499	0.0211859	NA	NA	0.621385	0.779293	1	18	0	6	0	1	15	3
SNTB2_6645	16	69221049	69342955	q22.1	0.333333	1	0.00686499	0.0211859	NA	NA	0.621385	0.779293	1	18	0	6	0	1	15	3
VPS4A_27183	16	69345286	69358946	q22.1	0.333333	1	0.00686499	0.0211859	NA	NA	0.621385	0.779293	1	18	0	6	0	1	15	3
COG8_84342	16	69362523	69373526	q22.1	0.333333	1	0.00686499	0.0211859	NA	NA	0.621385	0.779293	1	18	0	6	0	1	15	3
PDF_64146	16	69362523	69364498	q22.1	0.333333	1	0.00686499	0.0211859	NA	NA	0.621385	0.779293	1	18	0	6	0	1	15	3
NIP7_51388	16	69373414	69377013	q22.1	0.333333	1	0.00686499	0.0211859	NA	NA	0.621385	0.779293	1	18	0	6	0	1	15	3
TMED6_146456	16	69377148	69385712	q22.1	0.333333	1	0.00686499	0.0211859	NA	NA	0.621385	0.779293	1	18	0	6	0	1	15	3
HYDIN_54768	16	71065313	71264625	q22.2	0.333333	1	0.00686499	0.0211859	NA	NA	0.621385	0.779293	1	18	0	6	0	1	15	3
CALB2_794	16	71392615	71424342	q22.2	0.333333	1	0.00686499	0.0211859	NA	NA	0.621385	0.779293	1	18	0	6	0	1	15	3
ZNF23_7571	16	71481502	71496117	q22.2	0.333333	1	0.00686499	0.0211859	NA	NA	0.621385	0.779293	1	18	0	6	0	1	15	3
ZNF19_7567	16	71507975	71523254	q22	0.333333	1	0.00686499	0.0211859	NA	NA	0.621385	0.779293	1	18	0	6	0	1	15	3
CHST4_10164	16	71560153	71572493	q22.2	0.333333	1	0.00686499	0.0211859	NA	NA	0.621385	0.779293	1	18	0	6	0	1	15	3
TAT_6898	16	71600753	71610998	q22.1	0.333333	1	0.00686499	0.0211859	NA	NA	0.621385	0.779293	1	18	0	6	0	1	15	3
MARVELD3_91862	16	71660055	71675868	q22.2	0.333333	1	0.00686499	0.0211859	NA	NA	0.621385	0.779293	1	18	0	6	0	1	15	3
PHLPP2_23035	16	71678851	71748704	q22.2	0.333333	1	0.00686499	0.0211859	NA	NA	0.621385	0.779293	1	18	0	6	0	1	15	3
AP1G1_164	16	71762904	71842976	q23	0.333333	1	0.00686499	0.0211859	NA	NA	0.621385	0.779293	1	18	0	6	0	1	15	3
SNORD71_692111	16	71792304	71792390	q22.2	0.333333	1	0.00686499	0.0211859	NA	NA	0.621385	0.779293	1	18	0	6	0	1	15	3
ATXN1L_342371	16	71879893	71891236	q22.2	0.333333	1	0.00686499	0.0211859	NA	NA	0.621385	0.779293	1	18	0	6	0	1	15	3
ZNF821_55565	16	71893582	71917444	q22.2	0.333333	1	0.00686499	0.0211859	NA	NA	0.621385	0.779293	1	18	0	6	0	1	15	3
PKD1L3_342372	16	71963440	72033877	q22.2	0.333333	1	0.00686499	0.0211859	NA	NA	0.621385	0.779293	1	18	0	6	0	1	15	3
DHODH_1723	16	72042642	72059316	q22	0.333333	1	0.00686499	0.0211859	NA	NA	0.621385	0.779293	1	18	0	6	0	1	15	3
HP_3240	16	72088507	72094955	q22.2	0.333333	1	0.00686499	0.0211859	NA	NA	0.621385	0.779293	1	18	0	6	0	1	15	3
HPR_3250	16	72097124	72111145	q22.1	0.333333	1	0.00686499	0.0211859	NA	NA	0.621385	0.779293	1	18	0	6	0	1	15	3
TXNL4B_54957	16	72118755	72128215	q22.2	0.333333	1	0.00686499	0.0211859	NA	NA	0.621385	0.779293	1	18	0	6	0	1	15	3
DHX38_9785	16	72127614	72146811	q22	0.333333	1	0.00686499	0.0211859	NA	NA	0.621385	0.779293	1	18	0	6	0	1	15	3
PMFBP1_83449	16	72152995	72206349	q22.2	0.333333	1	0.00686499	0.0211859	NA	NA	0.621385	0.779293	1	18	0	6	0	1	15	3
ZFHX3_463	16	72816785	73092534	q22.3	0.333333	1	0.00686499	0.0211859	NA	NA	0.621385	0.779293	1	18	0	6	0	1	15	3
PSMD7_5713	16	74330672	74340186	q22.3	0.333333	1	0.00686499	0.0211859	NA	NA	0.621385	0.779293	1	18	0	6	0	1	15	3
LOC283922_283922	16	74366303	74402153	q23.1	0.333333	1	0.00686499	0.0211859	NA	NA	0.621385	0.779293	1	18	0	6	0	1	15	3
CLEC18B_497190	16	74442528	74455368	q22.3	0.333333	1	0.00686499	0.0211859	NA	NA	0.621385	0.779293	1	18	0	6	0	1	15	3
GLG1_2734	16	74481325	74641042	q22.3	0.333333	1	0.00686499	0.0211859	NA	NA	0.621385	0.779293	1	18	0	6	0	1	15	3
RFWD3_55159	16	74655296	74700779	q23.1	0.333333	1	0.00686499	0.0211859	NA	NA	0.621385	0.779293	1	18	0	6	0	1	15	3
MLKL_197259	16	74705752	74734789	q23.1	0.333333	1	0.00686499	0.0211859	NA	NA	0.621385	0.779293	1	18	0	6	0	1	15	3
FA2H_79152	16	74746855	74808729	q23	0.333333	1	0.00686499	0.0211859	NA	NA	0.621385	0.779293	1	18	0	6	0	1	15	3
WDR59_79726	16	74907470	75019017	q23.1	0.333333	1	0.00686499	0.0211859	NA	NA	0.621385	0.779293	1	18	0	6	0	1	15	3
ZNRF1_84937	16	75032914	75144892	q23.1	0.333333	1	0.00686499	0.0211859	NA	NA	0.621385	0.779293	1	18	0	6	0	1	15	3
LDHD_197257	16	75145757	75150670	q23.1	0.333333	1	0.00686499	0.0211859	NA	NA	0.621385	0.779293	1	18	0	6	0	1	15	3
ZFP1_162239	16	75182420	75206132	q23.1	0.333333	1	0.00686499	0.0211859	NA	NA	0.621385	0.779293	1	18	0	6	0	1	15	3
CTRB2_440387	16	75237993	75241072	q23.1	0.333333	1	0.00686499	0.0211859	NA	NA	0.621385	0.779293	1	18	0	6	0	1	15	3
CTRB1_1504	16	75252883	75258822	q23.1	0.333333	1	0.00686499	0.0211859	NA	NA	0.621385	0.779293	1	18	0	6	0	1	15	3
BCAR1_9564	16	75262927	75282224	q23.1	0.333333	1	0.00686499	0.0211859	NA	NA	0.621385	0.779293	1	18	0	6	0	1	15	3
CFDP1_10428	16	75327607	75467387	qq22.3	0.333333	1	0.00686499	0.0211859	NA	NA	0.621385	0.779293	1	18	0	6	0	1	15	3
TMEM170A_124491	16	75480922	75498584	q23.1	0.333333	1	0.00686499	0.0211859	NA	NA	0.621385	0.779293	1	18	0	6	0	1	15	3
CHST6_4166	16	75507021	75528926	q22	0.333333	1	0.00686499	0.0211859	NA	NA	0.621385	0.779293	1	18	0	6	0	1	15	3
CHST5_23563	16	75562427	75569068	q22.3	0.333333	1	0.00686499	0.0211859	NA	NA	0.621385	0.779293	1	18	0	6	0	1	15	3
TMEM231_79583	16	75572014	75590184	q23.1	0.333333	1	0.00686499	0.0211859	NA	NA	0.621385	0.779293	1	18	0	6	0	1	15	3
GABARAPL2_11345	16	75600248	75611779	q22.1	0.333333	1	0.00686499	0.0211859	NA	NA	0.621385	0.779293	1	18	0	6	0	1	15	3
ADAT1_23536	16	75632246	75657221	q23.1	0.333333	1	0.00686499	0.0211859	NA	NA	0.621385	0.779293	1	18	0	6	0	1	15	3
KARS_3735	16	75661621	75681585	q23.1	0.333333	1	0.00686499	0.0211859	NA	NA	0.621385	0.779293	1	18	0	6	0	1	15	3
TERF2IP_54386	16	75681634	75691341	q23.1	0.333333	1	0.00686499	0.0211859	NA	NA	0.621385	0.779293	1	18	0	6	0	1	15	3
CNTNAP4_85445	16	76311175	76593135	q23.1	0.333333	1	0.00686499	0.0211859	NA	NA	0.621385	0.779293	1	18	0	6	0	1	15	3
MON1B_22879	16	77224835	77233543	q23.1	0.333333	1	0.00686499	0.0211859	NA	NA	0.621385	0.779293	1	18	0	6	0	1	15	3
SYCE1L_100130958	16	77233348	77246976	q23.1	0.333333	1	0.00686499	0.0211859	NA	NA	0.621385	0.779293	1	18	0	6	0	1	15	3
ADAMTS18_170692	16	77316024	77469011	q23	0.333333	1	0.00686499	0.0211859	NA	NA	0.621385	0.779293	1	18	0	6	0	1	15	3
NUDT7_283927	16	77756388	77776157	q23.1	0.333333	1	0.00686499	0.0211859	NA	NA	0.621385	0.779293	1	18	0	6	0	1	15	3
VAT1L_57687	16	77822482	78014001	q23.1	0.333333	1	0.00686499	0.0211859	NA	NA	0.621385	0.779293	1	18	0	6	0	1	15	3
CLEC3A_10143	16	78056442	78066001	q23	0.333333	1	0.00686499	0.0211859	NA	NA	0.621385	0.779293	1	18	0	6	0	1	15	3
WWOX_51741	16	78133326	78312593	qq24.1	0.333333	1	0.00686499	0.0211859	NA	NA	0.621385	0.779293	1	18	0	6	0	1	15	3
MAF_4094	16	79627744	79634622	qq23	0.333333	1	0.00686499	0.0211859	NA	NA	0.621385	0.779293	1	18	0	6	0	1	15	3
DYNLRB2_83657	16	80574853	80584541	q23.3	0.333333	1	0.00686499	0.0211859	NA	NA	0.352148	0.488917	1	18	0	7	0	1	15	3
CDYL2_124359	16	80637675	80838175	q23.2	0.333333	1	0.00686499	0.0211859	NA	NA	0.352148	0.488917	1	18	0	7	0	1	15	3
CENPN_55839	16	81040102	81065090	q23.2	0.333333	1	0.00686499	0.0211859	NA	NA	0.352148	0.488917	1	18	0	7	0	1	15	3
ATMIN_23300	16	81069457	81080951	q23.2	0.333333	1	0.00686499	0.0211859	NA	NA	0.352148	0.488917	1	18	0	7	0	1	15	3
C16orf46_123775	16	81094584	81110872	q23.2	0.333333	1	0.00686499	0.0211859	NA	NA	0.352148	0.488917	1	18	0	7	0	1	15	3
GCSH_2653	16	81115551	81129980	q23.2	0.333333	1	0.00686499	0.0211859	NA	NA	0.352148	0.488917	1	18	0	7	0	1	15	3
PKD1L2_114780	16	81203894	81214967	q23.2	0.333333	1	0.00686499	0.0211859	NA	NA	0.352148	0.488917	1	18	0	7	0	1	15	3
BCMO1_53630	16	81272295	81324747	q23.2	0.333333	1	0.00686499	0.0211859	NA	NA	0.352148	0.488917	1	18	0	7	0	1	15	3
GAN_8139	16	81348570	81413803	q24.1	0.333333	1	0.00686499	0.0211859	NA	NA	0.352148	0.488917	1	18	0	7	0	1	15	3
CMIP_80790	16	81478774	81745367	q23	0.333333	1	0.00686499	0.0211859	NA	NA	0.352148	0.488917	1	18	0	7	0	1	15	3
PLCG2_5336	16	81812898	81991899	q24.1	0.333333	1	0.00686499	0.0211859	NA	NA	0.352148	0.488917	1	18	0	7	0	1	15	3
SDR42E1_93517	16	82031250	82045093	q23.3	0.333333	1	0.00686499	0.0211859	NA	NA	0.352148	0.488917	1	18	0	7	0	1	15	3
HSD17B2_3294	16	82068857	82132139	qq24.2	0.333333	1	0.00686499	0.0211859	NA	NA	0.352148	0.488917	1	18	0	7	0	1	15	3
MPHOSPH6_10200	16	82181766	82203829	q23.3	0.333333	1	0.00686499	0.0211859	NA	NA	0.352148	0.488917	1	18	0	7	0	1	15	3
CDH13_1012	16	82660398	83830215	q23.3	0.333333	1	0.00686499	0.0211859	NA	NA	0.352148	0.488917	1	18	0	7	0	1	15	3
