# Supplementary material for: SF3B1 mutations constitute a novel therapeutic target in breast cancer
Source: J Pathol. 2014 Dec 22;235(4):571–80. doi: 10.1002/path.4483 (PMC4643177; doi:10.1002/path.4483)
Supplement: Supplementary file 11 — Table S8. List of variants identified from targeted re-sequencing of papillary carcinomas of the breast (n = 19). [file path0235-0571-sd11.xlsx]

## Sheet: Supplementary Table S8
Supplementary Table S8. List of variants identified from targeted re-sequencing of papillary carcinomas of the breast (n = 19)
Sample	Variant	Location	Allele	Gene	HGNC symbol	Feature	Feature_type	Consequence	cDNA_position	CDS_position	Protein_position	Amino_acids	Codons	Polyphen/SIFT	Interpro_accession	Interpro_description	At RNA level
PAPI4	16_68771372_C/T	16:68771372	T	ENSG00000039068	CDH1	ENST00000566612	Transcript	splice_region_variant,intron_variant,NMD_transcript_variant	-	-	-	-	-		-	-	In RNAseq
PAPI19	10_8115875_-/T	10:8115874-8115875	T	ENSG00000107485	GATA3	ENST00000379328	Transcript	frameshift_variant,feature_elongation	1791-1792	1223-1224	408	-	-		IPR016374	TF_GATA-1/2/3	In RNAseq
PAPI23	10_8115875_-/A	10:8115874-8115875	A	ENSG00000107485	GATA3	ENST00000379328	Transcript	frameshift_variant,feature_elongation	1791-1792	1223-1224	408	-	-		IPR016374	TF_GATA-1/2/3	In RNAseq
PAPI4	5_56177443_G/A	5:56177443	A	ENSG00000095015	MAP3K1	ENST00000399503	Transcript	missense_variant	2416	2416	806	D/N	Gat/Aat	PolyPhen=benign(0.111);Condel=neutral(0.052);SIFT=tolerated(0.21)	-	-	In RNAseq
PAPI4	5_56177743_G/A	5:56177743	A	ENSG00000095015	MAP3K1	ENST00000399503	Transcript	missense_variant	2716	2716	906	V/I	Gtc/Atc	PolyPhen=benign(0);Condel=neutral(0.002);SIFT=tolerated(0.69)	-	-	In RNAseq
PAPI14	5_56177468_A/G	5:56177468	G	ENSG00000095015	MAP3K1	ENST00000399503	Transcript	missense_variant	2441	2441	814	K/R	aAa/aGa	PolyPhen=probably_damaging(0.977);Condel=deleterious(0.738);SIFT=tolerated(0.07)	-	-
PAPI2	6_161413045_-/CCG	6:161413044-161413045	CCG	ENSG00000085511	MAP3K4	ENST00000542952	Transcript	inframe_insertion,NMD_transcript_variant	244-245	81-82	27-28	-/P	-/CCG		-	-
PAPI4	6_161413045_-/CCG	6:161413044-161413045	CCG	ENSG00000085511	MAP3K4	ENST00000542952	Transcript	inframe_insertion,NMD_transcript_variant	244-245	81-82	27-28	-/P	-/CCG		-	-
PAPI4	6_161469774_G/A	6:161469774	A	ENSG00000085511	MAP3K4	ENST00000490904	Transcript	missense_variant,NMD_transcript_variant	558	470	157	R/H	cGt/cAt	PolyPhen=benign(0);Condel=neutral(0.001);SIFT=tolerated(0.8)	-	-	In RNAseq
PAPI4	6_161508880_A/C	6:161508880	C	ENSG00000085511	MAP3K4	ENST00000544041	Transcript	missense_variant,NMD_transcript_variant	2805	2717	906	H/P	cAc/cCc	PolyPhen=possibly_damaging(0.707);Condel=deleterious(0.604);SIFT=deleterious(0.04)	-	-	In RNAseq
PAPI5	6_161519350_CCTG/-/C	6:161519350-161519353	-	ENSG00000085511	MAP3K4	ENST00000544041	Transcript	frameshift_variant,NMD_transcript_variant,feature_truncation	3653-3656	3565-3568	1189-1190	-	-		-	-
PAPI13	6_161469648_A/-/A	6:161469648	-	ENSG00000085511	MAP3K4	ENST00000366919	Transcript	frameshift_variant,splice_region_variant,feature_truncation	549	344	115	-	-		-	-
PAPI13	rs71679592	6:161519351-161519353	-	ENSG00000085511	MAP3K4	ENST00000544041	Transcript	inframe_deletion,NMD_transcript_variant	3654-3656	3566-3568	1189-1190	PA/P	cCTGct/cct		-	-
PAPI13	6_161469645_T/G	6:161469645	G	ENSG00000085511	MAP3K4	ENST00000446500	Transcript	splice_region_variant,intron_variant,nc_transcript_variant	-	-	-	-	-		-	-
PAPI18	6_161413045_-/CCG	6:161413044-161413045	CCG	ENSG00000085511	MAP3K4	ENST00000542952	Transcript	inframe_insertion,NMD_transcript_variant	244-245	81-82	27-28	-/P	-/CCG		-	-
PAPI26	rs121913277;rs121913278	3:178952090	C	ENSG00000121879	PIK3CA	ENST00000263967	Transcript	missense_variant	3302	3145	1049	G/R	Ggt/Cgt	PolyPhen=benign(0.172);Condel=neutral(0.026);SIFT=tolerated(0.48)	IPR000403,IPR011009	PI3/4_kinase_cat_dom,Kinase-like_dom
PAPI26	3_178917478_G/A	3:178917478	A	ENSG00000121879	PIK3CA	ENST00000263967	Transcript	missense_variant,splice_region_variant	510	353	118	G/D	gGt/gAt	PolyPhen=possibly_damaging(0.572);Condel=deleterious(0.602);SIFT=deleterious(0.01)	-	-
PAPI2	rs104886003	3:178936091	A	ENSG00000121879	PIK3CA	ENST00000263967	Transcript	missense_variant	1790	1633	545	E/K	Gag/Aag	PolyPhen=possibly_damaging(0.868);Condel=deleterious(0.782);SIFT=deleterious(0)	IPR001263,IPR016024	PInositide-3_kin_accessory_dom,ARM-type_fold
PAPI4	3_178952085_A/G	3:178952085	G	ENSG00000121879	PIK3CA	ENST00000263967	Transcript	missense_variant	3297	3140	1047	H/R	cAt/cGt	PolyPhen=benign(0.205);Condel=neutral(0.365);SIFT=deleterious(0.05)	IPR000403,IPR011009	PI3/4_kinase_cat_dom,Kinase-like_dom	In RNAseq
PAPI11	rs121913279	3:178952085	T	ENSG00000121879	PIK3CA	ENST00000263967	Transcript	missense_variant	3297	3140	1047	H/L	cAt/cTt	PolyPhen=benign(0.101);Condel=neutral(0.007);SIFT=tolerated(1)	IPR000403,IPR011009	PI3/4_kinase_cat_dom,Kinase-like_dom	In RNAseq
PAPI11	3_178952117_A/C	3:178952117	C	ENSG00000121879	PIK3CA	ENST00000263967	Transcript	missense_variant	3329	3172	1058	I/L	Atc/Ctc	PolyPhen=benign(0.006);Condel=neutral(0.000);SIFT=tolerated(0.88)	IPR000403,IPR011009	PI3/4_kinase_cat_dom,Kinase-like_dom
PAPI13	rs121913279	3:178952085	G	ENSG00000121879	PIK3CA	ENST00000263967	Transcript	missense_variant	3297	3140	1047	H/R	cAt/cGt	PolyPhen=benign(0.205);Condel=neutral(0.365);SIFT=deleterious(0.05)	IPR000403,IPR011009	PI3/4_kinase_cat_dom,Kinase-like_dom	In RNAseq
PAPI18	rs121913279	3:178952085	G	ENSG00000121879	PIK3CA	ENST00000263967	Transcript	missense_variant	3297	3140	1047	H/R	cAt/cGt	PolyPhen=benign(0.205);Condel=neutral(0.365);SIFT=deleterious(0.05)	IPR000403,IPR011009	PI3/4_kinase_cat_dom,Kinase-like_dom	In RNAseq
PAPI22	rs104886003	3:178936091	A	ENSG00000121879	PIK3CA	ENST00000263967	Transcript	missense_variant	1790	1633	545	E/K	Gag/Aag	PolyPhen=possibly_damaging(0.868);Condel=deleterious(0.782);SIFT=deleterious(0)	IPR001263,IPR016024	PInositide-3_kin_accessory_dom,ARM-type_fold
PAPI5	2_198266834_T/C	2:198266834	C	ENSG00000115524	SF3B1	ENST00000335508	Transcript	missense_variant	2190	2098	700	K/E	Aaa/Gaa	PolyPhen=probably_damaging(0.993);Condel=deleterious(0.895);SIFT=deleterious(0)	IPR016024	ARM-type_fold	In RNAseq
PAPI9	2_198266834_T/C	2:198266834	C	ENSG00000115524	SF3B1	ENST00000335508	Transcript	missense_variant	2190	2098	700	K/E	Aaa/Gaa	PolyPhen=probably_damaging(0.993);Condel=deleterious(0.895);SIFT=deleterious(0)	IPR016024	ARM-type_fold	In RNAseq
PAPI23	2_198266834_T/C	2:198266834	C	ENSG00000115524	SF3B1	ENST00000335508	Transcript	missense_variant	2190	2098	700	K/E	Aaa/Gaa	PolyPhen=probably_damaging(0.993);Condel=deleterious(0.895);SIFT=deleterious(0)	IPR016024	ARM-type_fold	In RNAseq
PAPI4	17_7579472_G/C	17:7579472	C	ENSG00000141510	TP53	ENST00000413465	Transcript	missense_variant	215	215	72	P/R	cCc/cGc	PolyPhen=benign(0.073);Condel=neutral(0.255);SIFT=tolerated(0.14)	-	-	In RNAseq
