# Supplementary material for: SF3B1 mutations constitute a novel therapeutic target in breast cancer
Source: J Pathol. 2014 Dec 22;235(4):571–80. doi: 10.1002/path.4483 (PMC4643177; doi:10.1002/path.4483)
Supplement: Supplementary file 12 — Table S9. List of significantly differentially spliced genes from the DEXSeq analysis of SF3B1 mutant (n = 3) and wild-type papillary breast carcinomas (n = 11). [file path0235-0571-sd12.xlsx]

## Sheet: Supplementary Table S9
Supplementary Table S9. List of significantly differentially spliced genes from the DEXSeq analysis of SF3B1 mutant (n = 3) and wild-type papillary breast carcinomas (n = 11)
Gene Name	Ensembl ID	Chromosome	Exon ID	Start	End	Log Fold Change (mutant/wild-type)	P-value	Adjusted P- value
ATAD3C	ENSG00000215915	1	3	1385069	1405538	1.42014	2.32e-06	0.0155945
RER1	ENSG00000157916	1	26	2323267	2336883	0.298466	1.06e-06	0.00998816
CAPZB	ENSG00000077549	1	24	19665267	19812066	0.482414	3.96e-05	0.092239
MINOS1 + MINOS1-NBL1 + NBL1	ENSG00000173436 + ENSG00000270136 + ENSG00000158747	1	27	19923473	19984945	-1.31757	3.25e-05	0.0825619
ZMYM6NB + RP11-244H3.1 + ZMYM6 + ZMYM6	ENSG00000243749 + ENSG00000241014 + ENSG00000271741 + ENSG00000163867	1	2	35439957	35497569	0.568288	3.8e-06	0.0223056
ZMYM6NB + RP11-244H3.1 + ZMYM6 + ZMYM6	ENSG00000243749 + ENSG00000241014 + ENSG00000271741 + ENSG00000163867	1	3	35439957	35497569	0.869817	1.51e-05	0.0499405
PTCH2 + RNU5E-6P	ENSG00000117425 + ENSG00000202444	1	2	45285516	45308735	-0.776377	1.5e-05	0.0499405
RPS27	ENSG00000177954	1	5	153963235	153964626	0.61302	4e-12	2.82e-07
TSTD1 + F11R + F11R	ENSG00000215845 + ENSG00000158769 + ENSG00000270149	1	23	160965001	161008780	1.30178	2.85e-05	0.0781136
GS1-122H1.2	ENSG00000228918	1	5	182159255	182283196	-14.636	1.24e-06	0.0106149
C1orf21	ENSG00000116667	1	14	184356192	184598154	0.246371	1.5e-06	0.0120855
TROVE2	ENSG00000116747	1	7	193028552	193060907	0.577689	1.36e-05	0.0463049
IPO9	ENSG00000198700	1	32	201798269	201853422	0.304613	1.03e-05	0.0399634
ZBED6 + ZC3H11A	ENSG00000257315 + ENSG00000058673	1	18	203764782	203823252	-0.326413	1.79e-06	0.0133155
RP11-496N12.9 + ENAH	ENSG00000272441 + ENSG00000154380	1	3	225674537	225840844	0.633474	3.99e-07	0.00462022
RGPD2	ENSG00000185304	2	6	88055474	88285309	-2.3001	1.18e-05	0.043938
KIAA1211L	ENSG00000196872	2	18	99410309	99552722	-1.71202	8.44e-06	0.0377781
RPL31	ENSG00000071082	2	24	101618177	101640494	1.17382	5.58e-13	5.25e-08
CYBRD1	ENSG00000071967	2	6	172378757	172414643	0.671241	1.1e-05	0.0412456
SLC39A10	ENSG00000196950	2	9	196440701	196602426	0.748627	1.2e-05	0.0439795
SLC39A10	ENSG00000196950	2	10	196440701	196602426	0.778682	9.35e-06	0.0393545
SLC39A10	ENSG00000196950	2	11	196440701	196602426	1.25693	9.77e-06	0.0399634
CPS1	ENSG00000021826	2	52	211342406	211543831	-1.45253	2.48e-10	9.98e-06
OBSL1	ENSG00000124006	2	21	220415451	220436581	0.555539	2.93e-05	0.078662
CRTAP	ENSG00000170275	3	11	33155471	33189265	0.301985	4.02e-05	0.0929811
TCTA	ENSG00000145022	3	13	49449639	49453908	1.49751	1.27e-05	0.0458317
ACOX2	ENSG00000168306	3	39	58490863	58523046	1.6548	5.74e-06	0.0294088
RPL24	ENSG00000114391	3	8	101399935	101405626	1.18121	2.05e-06	0.0140892
CD47	ENSG00000196776	3	2	107762145	107809872	0.274693	2.24e-07	0.00337047
GOLGB1	ENSG00000173230	3	2	121382046	121468602	0.312957	3.37e-05	0.083458
PARP14	ENSG00000173193	3	25	122399465	122449687	-0.461738	2.43e-05	0.0703914
RP11-758I14.3 + PLSCR2	ENSG00000241358 + ENSG00000163746	3	26	146109150	146213778	-1.42126	2.03e-05	0.0617014
ARHGEF26-AS1	ENSG00000243069	3	1	153742190	153839121	-0.428307	2.51e-05	0.0708602
UGDH	ENSG00000109814	4	29	39500375	39529931	1.91323	6.36e-08	0.00137997
UGDH	ENSG00000109814	4	30	39500375	39529931	1.88175	1.6e-08	0.000452267
UGDH	ENSG00000109814	4	31	39500375	39529931	2.8683	8.4e-06	0.0377781
RP11-153M7.3	ENSG00000250771	4	4	154561320	154602332	-13.8912	3.89e-05	0.0920445
PRLR	ENSG00000113494	5	36	35048861	35230794	0.519483	2.45e-05	0.0703914
RPL37	ENSG00000145592	5	1	40825364	40835437	0.439898	3.19e-07	0.00408742
BTF3	ENSG00000145741	5	9	72794233	72801460	0.367895	1.81e-05	0.056795
MCTP1	ENSG00000175471	5	62	94039446	94620279	3.29171	3.3e-06	0.0202237
MZB1	ENSG00000170476	5	16	138723169	138725770	1.94565	3.36e-05	0.083458
MZB1	ENSG00000170476	5	17	138723169	138725770	1.90132	4.93e-06	0.0267401
HAVCR2 + MED7	ENSG00000135077 + ENSG00000155868	5	18	156512843	156586030	0.750789	3.84e-05	0.0918827
LYRM4	ENSG00000214113	6	3	5102827	5261172	0.691008	5.35e-06	0.0279444
EEF1E1 + BLOC1S5-TXNDC5 + TXNDC5 + EEF1E1-MUTED + BLOC1S5	ENSG00000124802 + ENSG00000259040 + ENSG00000239264 + ENSG00000265818 + ENSG00000188428	6	36	7881483	8102811	0.77355	1.88e-05	0.057756
TMEM14C	ENSG00000111843	6	6	10723148	10731362	2.05659	0	0
HLA-F	ENSG00000204642	6	47	29690552	29706305	1.93648	9.88e-06	0.0399634
CLIC1 + DDAH2	ENSG00000213719 + ENSG00000213722	6	27	31694815	31707540	-0.198775	2.52e-07	0.00354823
CLIC1 + DDAH2	ENSG00000213719 + ENSG00000213722	6	28	31694815	31707540	-0.237045	3.03e-05	0.0805245
CLIC1 + DDAH2	ENSG00000213719 + ENSG00000213722	6	29	31694815	31707540	-0.22394	1.05e-05	0.0399634
HLA-DPA1	ENSG00000231389	6	22	33032346	33048552	1.12617	6.8e-06	0.0324997
FBXO9 + RN7SL244P	ENSG00000112146 + ENSG00000242865	6	43	52916789	52965671	0.733414	2.41e-05	0.0703914
ELOVL5	ENSG00000012660	6	17	53132196	53213947	0.444126	1.73e-06	0.0131921
PKIB	ENSG00000135549	6	5	122793076	123047518	0.841435	3.06e-05	0.0806342
ICA1	ENSG00000003147	7	28	8152814	8302317	0.864235	1.23e-06	0.0106149
MYO1G	ENSG00000136286	7	30	45002261	45018697	-1.41875	3.14e-05	0.0814451
BET1 + AC006378.3	ENSG00000105829 + ENSG00000241247	7	1	93592074	93633694	1.21689	2.67e-07	0.00359189
AC020606.1 + FOXP2	ENSG00000266229 + ENSG00000128573	7	40	113726382	114333827	-1.48845	2.91e-05	0.078662
OR2A20P + RP4-798C17.6	ENSG00000170356 + ENSG00000244479	7	34	143947138	144053274	-0.724779	2.57e-06	0.0166571
ADAM32	ENSG00000197140	8	23	38964509	39142430	-0.723535	5.87e-10	2.07e-05
RPS20 + SNORD54	ENSG00000008988 + ENSG00000238650	8	1	56979854	56987069	0.489133	3.44e-06	0.0206465
PEX2	ENSG00000164751	8	1	77892494	77913280	0.366584	3.46e-07	0.00424566
WWP1	ENSG00000123124	8	47	87354967	87490649	0.869453	1.95e-06	0.0137178
DCAF13	ENSG00000164934	8	1	104426942	104455681	0.832778	4.23e-06	0.0243632
HINT2	ENSG00000137133	9	4	35812957	35815351	1.19784	5.46e-08	0.00128392
NUDT5	ENSG00000165609	10	1	12207324	12238143	0.572618	4.63e-06	0.0260942
KIAA1217	ENSG00000120549	10	15	23983675	24836772	-0.809661	8.3e-08	0.00164758
FAM35A	ENSG00000122376	10	1	88853918	88951225	0.551897	4.65e-07	0.00504388
DNMBP	ENSG00000107554	10	24	101635334	101769676	-0.386813	5.89e-06	0.0296728
ARL3	ENSG00000138175	10	1	104433488	104474164	0.25809	1.76e-05	0.0558137
IFITM1 + IFITM2	ENSG00000185885 + ENSG00000185201	11	19	307631	315272	-0.796852	3.16e-05	0.0814451
EFCAB4A	ENSG00000177685	11	37	826144	831991	-1.03772	1.03e-06	0.00998816
NUCB2	ENSG00000070081	11	57	17229700	17371521	0.478752	3.78e-05	0.0910431
NUCB2	ENSG00000070081	11	59	17229700	17371521	0.39989	2.28e-05	0.0675474
EEF1G + MIR3654 + TUT1	ENSG00000254772 + ENSG00000255508 + ENSG00000149016	11	45	62327073	62359649	0.592395	1.36e-05	0.0463049
AP001007.1 + SLC37A2	ENSG00000203306 + ENSG00000134955	11	32	124932963	124960411	0.595324	7.43e-06	0.0343631
BCL2L14	ENSG00000121380	12	7	12202778	12364018	0.0854781	5.25e-07	0.005484
SLC38A1	ENSG00000111371	12	35	46576846	46663800	0.904434	1.91e-06	0.0137178
RNU6-1083P + AVIL	ENSG00000206749 + ENSG00000135407	12	31	58191159	58212487	-1.92373	2.14e-05	0.0642356
RP11-81H3.2	ENSG00000251138	12	5	74526946	74796315	-1.02159	1.24e-10	7.01e-06
PTPRQ	ENSG00000139304	12	79	80799774	81074013	-16.2626	1.52e-05	0.0499405
MTERFD3	ENSG00000120832	12	9	107371069	107380944	-1.50999	1.35e-05	0.0463049
DYNLL1	ENSG00000088986	12	14	120907653	120936296	1.53087	0	0
LINC00939	ENSG00000249267	12	7	126443234	126467920	-0.286971	6.17e-06	0.0305351
LRP10	ENSG00000197324	14	17	23340822	23350789	0.450408	2.6e-06	0.0166571
NRXN3	ENSG00000021645	14	18	78708734	80330762	2.68573	3.72e-05	0.0903522
NRXN3	ENSG00000021645	14	21	78708734	80330762	1.86364	4.91e-06	0.0267401
NRXN3	ENSG00000021645	14	27	78708734	80330762	1.8255	1.43e-06	0.0118287
NRXN3	ENSG00000021645	14	31	78708734	80330762	-1.31085	1.3e-05	0.0462468
NRXN3	ENSG00000021645	14	32	78708734	80330762	-1.29253	1.86e-05	0.0577286
NRXN3	ENSG00000021645	14	33	78708734	80330762	-1.42895	2.27e-07	0.00337047
STON2	ENSG00000140022	14	17	81727000	81902809	-1.35424	4.06e-08	0.00104148
NDUFB1	ENSG00000183648	14	10	92582466	92588261	0.927776	3.12e-06	0.0195739
AC026512.1 + GLCE	ENSG00000266374 + ENSG00000138604	15	6	69452923	69564556	0.488381	1.61e-05	0.0522286
UBE2I	ENSG00000103275	16	50	1355548	1377019	0.473232	2.47e-05	0.0703914
RP11-420N3.2 + RBFOX1	ENSG00000260411 + ENSG00000078328	16	2	5289803	7763340	-1.67755	8.76e-08	0.00164758
SHISA9	ENSG00000237515	16	12	12995477	13334272	0.433529	1.18e-06	0.0106149
TAOK2	ENSG00000149930	16	22	29984962	30003582	-0.342854	6.74e-06	0.0324997
RNA5SP424 + ITFG1	ENSG00000212290 + ENSG00000129636	16	19	47188298	47498060	0.667117	2.56e-05	0.0714487
N4BP1	ENSG00000102921	16	1	48572637	48654059	0.243549	1.76e-05	0.0558137
CRNDE	ENSG00000245694	16	9	54952775	54963101	-0.772508	4.91e-09	0.000153706
CRNDE	ENSG00000245694	16	11	54952775	54963101	-0.631426	1.05e-05	0.0399634
NUTF2 + CTC-479C5.16	ENSG00000102898 + ENSG00000266937	16	19	67880635	67906470	0.75192	8.82e-06	0.0388753
RPL23 + SNORA21 + SNORA21	ENSG00000125691 + ENSG00000199293 + ENSG00000252699	17	15	37004118	37010096	0.799917	1.54e-06	0.0120858
RPL23 + SNORA21 + SNORA21	ENSG00000125691 + ENSG00000199293 + ENSG00000252699	17	20	37004118	37010096	0.780077	1e-05	0.0399634
LINC00470	ENSG00000132204	18	4	1254384	1408345	-1.8327	3.63e-05	0.0891138
SLC39A6	ENSG00000141424	18	16	33688495	33709348	0.860993	4.1e-07	0.00462022
KIAA1328	ENSG00000150477	18	27	34409069	34812135	-0.278089	5.07e-06	0.0270012
ZNF91	ENSG00000167232	19	33	23487793	23578362	0.936917	9.95e-07	0.00998816
ZNF91	ENSG00000167232	19	34	23487793	23578362	1.12921	9.35e-06	0.0393545
RINL	ENSG00000187994	19	17	39358470	39368919	1.31022	1.04e-05	0.0399634
SRRM5 + ZNF576	ENSG00000226763 + ENSG00000124444	19	22	44100544	44118649	1.84431	1.69e-07	0.00280278
CST3	ENSG00000101439	20	1	23608534	23619110	0.844924	3.92e-05	0.0920445
MX2	ENSG00000183486	21	10	42733870	42781317	0.939597	9.19e-06	0.0393545
FAM207A	ENSG00000160256	21	13	46359925	46396904	2.00099	7.08e-06	0.0332584
SAMM50 + PNPLA3	ENSG00000100347 + ENSG00000100344	22	16	44319619	44406411	-15.5441	2.82e-05	0.0780278
MIR4763 + RP6-109B7.3 + FLJ27365 + MIRLET7A3 + MIRLET7B	ENSG00000264147 + ENSG00000241990 + ENSG00000197182 + ENSG00000198986 + ENSG00000207875	22	6	46449585	46509808	-0.744306	1.36e-05	0.0463049
MIR4763 + RP6-109B7.3 + FLJ27365 + MIRLET7A3 + MIRLET7B	ENSG00000264147 + ENSG00000241990 + ENSG00000197182 + ENSG00000198986 + ENSG00000207875	22	7	46449585	46509808	-0.792354	3.18e-05	0.0814451
LAMP2	ENSG00000005893	X	2	119561682	119603220	0.730495	3.37e-05	0.083458
MAP7D3	ENSG00000129680	X	1	135295381	135338641	-0.925907	1.44e-07	0.00254169
FUNDC2	ENSG00000165775	X	19	154254255	154288578	0.587942	2.19e-10	9.98e-06
