# Supplementary material for: SF3B1 mutations constitute a novel therapeutic target in breast cancer
Source: J Pathol. 2014 Dec 22;235(4):571–80. doi: 10.1002/path.4483 (PMC4643177; doi:10.1002/path.4483)
Supplement: Supplementary file 13 — Table S10. List of significantly differentially spliced genes from the DEXSeq analysis of SF3B1 mutant (n = 8) and invasive breast carcinomas of no special type from TCGA (n = 16). [file path0235-0571-sd13.xlsx]

## Sheet: Supplementary Table S10
Supplementary Table S10. List of significantly differentially spliced genes from the DEXSeq analysis of SF3B1 mutant (n = 8) and invasive breast carcinomas of no special type from TCGA (n = 16)
Gene Name	Ensembl ID	Chromosome	exonID	Start	End	Log Fold Change (mutant/wild-type)	P-value	Adjusted P- value
KDM1A	ENSG00000004487	1	20	23399767	23399784	-0.927583	6.30399e-08	0.000318892
HIVEP3	ENSG00000127124	1	18	42330249	42330319	-1.22337	8.54767e-09	5.22132e-05
HIVEP3	ENSG00000127124	1	19	42331219	42331286	-1.15233	2.35805e-08	0.000133933
KDM4A	ENSG00000066135	1	5	44119334	44119470	-0.587317	4.19198e-05	0.0725748
SERBP1	ENSG00000142864	1	16	67890643	67890660	-0.193023	3.78271e-07	0.00165214
PHTF1	ENSG00000116793	1	3	114239827	114240347	0.240875	6.61962e-05	0.0989676
BCL2L15	ENSG00000188761	1	1	114420790	114423324	0.323083	4.51105e-06	0.0128109
SYCP1	ENSG00000198765	1	14	115405533	115405731	0.466355	4.02767e-05	0.0712543
RP6-206I17.2 + RP6-206I17.4	ENSG00000231734 + ENSG00000240007	1	24	143719704	143719779	-0.485629	3.06622e-08	0.000168252
RP11-495P10.10	ENSG00000225871	1	1	147907215	147907286	-1.6388	4.94382e-13	6.82175e-09
RP11-495P10.10	ENSG00000225871	1	2	147907430	147909036	0.520592	4.94382e-13	6.82175e-09
SELENBP1	ENSG00000143416	1	38	151342246	151342317	-0.591919	2.83505e-06	0.00849855
SELENBP1	ENSG00000143416	1	39	151342318	151342454	-0.533721	3.24391e-05	0.060706
HAX1	ENSG00000143575	1	13	154246226	154246249	-0.582959	2.46518e-06	0.00774854
ADAR	ENSG00000160710	1	24	154572653	154573516	0.525629	2.2602e-05	0.0457336
FDPS	ENSG00000160752	1	20	155279834	155279854	-0.31803	1.53201e-09	1.23997e-05
RP11-190A12.7 + CCDC19 + VSIG8 + C1orf204	ENSG00000256029 + ENSG00000213085 + ENSG00000243284 + ENSG00000188004	1	1	159804264	159805139	-0.659569	1.22132e-05	0.0292891
RP11-190A12.7 + CCDC19 + VSIG8 + C1orf204	ENSG00000256029 + ENSG00000213085 + ENSG00000243284 + ENSG00000188004	1	2	159805140	159805945	-0.628475	2.3761e-06	0.00769259
TSTD1 + F11R + F11R	ENSG00000215845 + ENSG00000158769 + ENSG00000270149	1	27	161007617	161007687	0.570177	6.97228e-06	0.0185022
TOR1AIP2 + IFRG15	ENSG00000169905 + ENSG00000258664	1	1	179809102	179815963	0.184244	4.01475e-09	2.82559e-05
PRG4	ENSG00000116690	1	17	186281901	186282026	0.123102	2.95528e-05	0.0569972
PRG4	ENSG00000116690	1	18	186282813	186283686	0.323075	2.12854e-08	0.000123056
CAPN8	ENSG00000203697	1	8	223714983	223715010	0.666718	1.90129e-07	0.000905206
CAPN8	ENSG00000203697	1	9	223715011	223715222	0.513655	5.05707e-13	6.82175e-09
CAPN8	ENSG00000203697	1	10	223716470	223716528	0.525517	1.11611e-11	1.29049e-07
CAPN8	ENSG00000203697	1	11	223717429	223717545	0.492076	2.51817e-10	2.14541e-06
CAPN8	ENSG00000203697	1	13	223718134	223718212	0.471782	9.77822e-09	5.79869e-05
CAPN8	ENSG00000203697	1	15	223718593	223718661	0.404842	2.58411e-07	0.00116195
CAPN8	ENSG00000203697	1	17	223722681	223722745	0.509296	1.28599e-06	0.00473111
CAPN8	ENSG00000203697	1	19	223724323	223724380	0.565037	4.02317e-08	0.000213524
CAPN8	ENSG00000203697	1	24	223803672	223803847	0.564232	1.82415e-06	0.006087
CAPN8	ENSG00000203697	1	25	223804600	223805983	-0.384667	2.67184e-06	0.00816044
RAB4A + SPHAR	ENSG00000168118 + ENSG00000213029	1	4	229422232	229422232	-2.52897	1.8514e-10	1.71254e-06
EFCAB2	ENSG00000203666	1	30	245250547	245250858	0.478358	1.03932e-05	0.0258831
EFCAB2	ENSG00000203666	1	32	245250884	245251096	0.567891	1.59649e-05	0.0369188
EFCAB2	ENSG00000203666	1	41	245286294	245290466	-0.451906	3.48519e-05	0.0641095
NT5C1B + RDH14 + NT5C1B-RDH14	ENSG00000185013 + ENSG00000240857 + ENSG00000250741	2	27	18767520	18767657	-1.22119	3.04901e-05	0.057726
NT5C1B + RDH14 + NT5C1B-RDH14	ENSG00000185013 + ENSG00000240857 + ENSG00000250741	2	28	18767658	18768208	-0.735152	6.73132e-05	0.0999659
TMEM214	ENSG00000119777	2	23	27260683	27260683	-0.623683	7.62216e-08	0.000379641
TMEM214	ENSG00000119777	2	24	27260684	27260742	-0.792289	0	0
TMEM214	ENSG00000119777	2	25	27260743	27260760	-0.902041	0	0
MORN2 + ARHGEF33	ENSG00000188010 + ENSG00000214694	2	8	39107723	39107740	-2.00938	2.25046e-09	1.73473e-05
AC104135.3	ENSG00000204792	2	1	75145275	75145586	-1.05283	4.76533e-06	0.0134154
IMMT	ENSG00000132305	2	21	86398436	86398468	-0.266579	5.68163e-06	0.0155883
RPL31	ENSG00000071082	2	24	101635460	101636190	-0.822577	2.12311e-10	1.85771e-06
RPL31	ENSG00000071082	2	25	101640087	101640494	-1.12025	5.10703e-15	1.181e-10
MFSD9	ENSG00000135953	2	19	103348869	103348885	-2.38747	2.72085e-08	0.000151874
UXS1	ENSG00000115652	2	37	106781241	106781255	-0.593949	3.08521e-06	0.00908031
GCC2	ENSG00000135968	2	38	109102891	109102966	-1.0859	4.16334e-14	7.4882e-10
CCDC74A	ENSG00000163040	2	16	132288152	132288349	-0.263702	1.82388e-06	0.006087
GCA	ENSG00000115271	2	23	163215668	163216003	0.71935	2.96908e-05	0.0569972
METTL5	ENSG00000138382	2	10	170669017	170669034	-0.765515	4.60692e-07	0.00196248
AC009948.5	ENSG00000223960	2	19	179296897	179297009	0.192954	4.72713e-05	0.0772932
OBSL1	ENSG00000124006	2	29	220423947	220424153	-0.281563	3.60767e-05	0.0656168
OBSL1	ENSG00000124006	2	30	220424154	220424219	-0.331962	2.66233e-05	0.052879
SNORA62 + SNORA6 + RPSA	ENSG00000202363 + ENSG00000206760 + ENSG00000168028	3	10	39449094	39449111	-0.845171	3.91635e-11	4.22638e-07
CCDC13 + HHATL + HIGD1A	ENSG00000244607 + ENSG00000010282 + ENSG00000181061	3	72	42835768	42835791	-1.08695	1.32429e-06	0.00481727
NICN1	ENSG00000145029	3	7	49462487	49462579	0.911908	1.75765e-05	0.0384485
ZMYND10	ENSG00000004838	3	12	50380001	50380086	-1.68615	6.02143e-08	0.000309434
RPL24	ENSG00000114391	3	8	101401337	101401614	-1.66204	0	0
HLTF	ENSG00000071794	3	16	148759456	148759467	-0.699354	1.1131e-10	1.09201e-06
DHX36	ENSG00000174953	3	45	154032440	154032834	0.717853	2.01993e-05	0.0421904
SLC26A1	ENSG00000145217	4	2	981445	981784	0.397042	1.10571e-05	0.0269356
DCAF16	ENSG00000163257	4	8	17811048	17811315	0.781311	1.79731e-05	0.0390522
PDS5A	ENSG00000121892	4	15	39868618	39868635	-1.93167	7.29438e-09	4.59352e-05
THAP6	ENSG00000174796	4	20	76452425	76455236	0.128745	9.47972e-06	0.023977
PPID	ENSG00000171497	4	3	159631094	159631779	0.450493	2.60947e-06	0.00804584
RWDD4	ENSG00000182552	4	15	184577115	184577249	-1.78588	5.01821e-14	8.55074e-10
CLPTM1L	ENSG00000049656	5	31	1330499	1330546	-0.743634	2.89074e-05	0.0563779
CCT5	ENSG00000150753	5	36	10265191	10266524	0.211978	2.74328e-06	0.00830032
RP11-549K20.1	ENSG00000251273	5	5	25190556	25190765	0.00272958	2.11452e-05	0.0436035
RP11-184E9.1	ENSG00000245662	5	1	25190791	25191142	0.00199815	6.63353e-05	0.0989676
GPBP1	ENSG00000062194	5	10	56517203	56517223	-0.303146	3.92627e-05	0.070228
FAM169A	ENSG00000198780	5	2	74073401	74076955	0.168072	3.75907e-05	0.0676108
CMYA5	ENSG00000164309	5	10	79057781	79058884	0.545722	2.04975e-05	0.0425387
MZB1	ENSG00000170476	5	10	138724275	138724284	-1.22541	3.15218e-06	0.00919383
MZB1	ENSG00000170476	5	11	138724285	138724290	-1.19035	1.10655e-05	0.0269356
WDR55	ENSG00000120314	5	16	140051116	140051929	0.147576	2.18825e-05	0.0448383
DND1 + HARS	ENSG00000256453 + ENSG00000170445	5	5	140052974	140053103	0.49638	4.29429e-05	0.0735594
TMEM14C	ENSG00000111843	6	6	10724789	10724802	-1.6677	0	0
HLA-F-AS1 + RPL23AP1	ENSG00000214922 + ENSG00000239257	6	7	29705979	29706111	-0.467582	5.08362e-05	0.0799363
HLA-A	ENSG00000206503	6	17	29912394	29912411	-1.70136	7.17049e-12	8.59792e-08
MUC21	ENSG00000204544	6	3	30954014	30955458	-14.9101	1.85448e-05	0.0397445
MUC21	ENSG00000204544	6	5	30956415	30957680	0.166829	1.85448e-05	0.0397445
PSORS1C1	ENSG00000204540	6	20	31106433	31106508	0.909392	4.71055e-05	0.0772932
KIF6	ENSG00000164627	6	16	39398938	39399089	-16.4015	6.66682e-06	0.0178378
C6orf141	ENSG00000197261	6	18	49528247	49528647	0.401765	2.5208e-06	0.00784719
EEF1A1	ENSG00000156508	6	25	74231230	74231311	-0.646118	4.32843e-05	0.0737539
FRK	ENSG00000111816	6	1	116252312	116263564	0.0658729	6.29324e-05	0.0961052
C7orf50	ENSG00000146540	7	10	1064138	1066663	-0.497463	5.1878e-07	0.00215326
AP5Z1	ENSG00000242802	7	25	4829561	4829844	1.09488	3.51901e-05	0.0643658
PMS2CL	ENSG00000187953	7	20	6792653	6793493	0.14192	3.26977e-05	0.0608382
ICA1	ENSG00000003147	7	28	8267268	8267481	-1.24008	0	0
COA1	ENSG00000106603	7	18	43686181	43686814	0.723848	4.86594e-05	0.0779873
ZNF107	ENSG00000196247	7	6	64149733	64150776	0.778315	5.22877e-06	0.0145932
GTF2IRD2B	ENSG00000174428	7	37	74563500	74565616	0.12145	4.42887e-05	0.0745819
STEAP2	ENSG00000157214	7	22	89861939	89866204	0.128592	4.81667e-05	0.0779873
ORAI2	ENSG00000160991	7	6	102076607	102076671	-1.25038	4.82658e-05	0.0779873
ZC3HAV1	ENSG00000105939	7	1	138728266	138730661	0.15859	5.36375e-05	0.0835242
GINS4	ENSG00000147536	8	16	41394821	41395555	0.624	4.99542e-05	0.0792775
MCMDC2	ENSG00000178460	8	30	67831818	67834282	0.303619	9.85109e-09	5.79869e-05
MCMDC2	ENSG00000178460	8	31	67834283	67834283	0.346591	2.06743e-07	0.000956184
RP11-531A24.5	ENSG00000253636	8	1	73964413	73967838	0.302594	5.92914e-05	0.0909741
RP11-531A24.5	ENSG00000253636	8	2	73975174	73975296	-0.66255	5.92914e-05	0.0909741
NBN	ENSG00000104320	8	26	90994181	90994230	-0.685011	2.21203e-05	0.0450405
CCNE2	ENSG00000175305	8	1	95891998	95892454	0.336377	1.48642e-06	0.00521837
HRSP12	ENSG00000132541	8	12	99120980	99120996	-1.53237	3.63212e-08	0.000195983
EIF3H	ENSG00000147677	8	20	117746516	117746563	-1.3499	1.02507e-12	1.32746e-08
RHPN1	ENSG00000158106	8	21	144464950	144466388	0.265181	1.66359e-05	0.0379287
CYHR1	ENSG00000187954	8	7	145678605	145678843	-0.154228	4.84278e-05	0.0779873
RP11-475I24.3	ENSG00000237357	9	3	44402187	44402204	-2.13301	1.25322e-05	0.029833
RP11-262H14.1	ENSG00000238113	9	5	66462135	66462157	0.835277	4.89797e-05	0.0781139
CDK20	ENSG00000156345	9	10	90584265	90584710	0.630252	5.08631e-05	0.0799363
FGD3	ENSG00000127084	9	3	95726388	95726635	-0.287494	3.97753e-05	0.0707539
LRSAM1	ENSG00000148356	9	5	130213949	130214207	0.903213	3.25306e-12	4.05068e-08
FBXW5	ENSG00000159069	9	16	139837396	139837425	-1.00659	3.09759e-11	3.45807e-07
FBXW5	ENSG00000159069	9	17	139837426	139837455	-1.88606	0	0
ARRDC1	ENSG00000197070	9	21	140508433	140508483	-0.510216	4.55686e-05	0.0752693
RP11-536K7.3	ENSG00000232807	10	1	5979079	5979472	0.182245	5.64585e-07	0.00231372
ZWINT	ENSG00000122952	10	23	58119941	58120053	0.784755	4.22245e-05	0.0727135
PPP3CB	ENSG00000107758	10	6	75203538	75203894	0.271598	5.59461e-06	0.0154808
PPP3CB	ENSG00000107758	10	7	75203895	75204357	0.183408	2.68255e-05	0.0529556
ZDHHC16	ENSG00000171307	10	31	99215396	99215416	-0.563201	6.42004e-09	4.17502e-05
CTBP2	ENSG00000175029	10	23	126776760	126776888	-0.844961	4.46751e-09	3.07734e-05
STIM1 + AC090587.4 + MIR4687	ENSG00000167323 + ENSG00000229368 + ENSG00000263421	11	43	4104387	4104492	-1.8801	8.88178e-16	2.39622e-11
RPL27A + SNORA3	ENSG00000166441 + ENSG00000200983	11	12	8705508	8705552	-0.458578	2.92988e-06	0.00870225
GAS2 + AC103801.2	ENSG00000148935 + ENSG00000229387	11	2	22647188	22647359	0.496353	1.10295e-05	0.0269356
HRASLS5	ENSG00000168004	11	2	63228886	63230731	0.208052	2.9753e-05	0.0569972
YIF1A	ENSG00000174851	11	11	66053008	66053043	-0.484998	8.47611e-06	0.0219531
YIF1A	ENSG00000174851	11	12	66053044	66053094	-0.766106	1.28549e-06	0.00473111
RP11-727A23.5	ENSG00000247137	11	1	82895533	82895895	0.234269	3.10147e-05	0.0583777
TMEM218	ENSG00000150433	11	25	124972214	124972247	-0.647521	7.34342e-07	0.00286437
EI24	ENSG00000149547	11	14	125445147	125445158	-1.47117	1.22125e-15	3.04136e-11
TULP3 + RHNO1	ENSG00000078246 + ENSG00000171792	12	8	2994429	2994448	-1.43745	7.22437e-07	0.0028523
RAD51AP1	ENSG00000111247	12	14	4654948	4654998	-0.764417	4.44613e-05	0.0745819
SPSB2	ENSG00000111671	12	2	6980757	6981401	-0.564066	3.82736e-07	0.00165214
MIP	ENSG00000135517	12	6	56862635	56862950	0.081419	4.54751e-05	0.0752693
MTERFD3	ENSG00000120832	12	9	107378994	107379003	0.844994	1.79057e-10	1.70498e-06
MTERFD3	ENSG00000120832	12	10	107379004	107379064	0.918469	1.8953e-09	1.49659e-05
MTERFD3	ENSG00000120832	12	11	107379065	107379530	0.788209	2.88459e-07	0.00127929
MTERFD3	ENSG00000120832	12	12	107379531	107380087	0.852239	1.51312e-06	0.00521837
MTERFD3	ENSG00000120832	12	13	107380088	107380746	0.916893	1.25359e-06	0.00471917
RPL6	ENSG00000089009	12	26	112847215	112847296	-0.249067	1.34221e-05	0.0312618
MED13L	ENSG00000123066	12	14	116413119	116413154	-0.941947	4.0994e-11	4.28121e-07
DYNLL1	ENSG00000088986	12	14	120934205	120934218	-0.826159	0	0
TUBA3C	ENSG00000198033	13	2	19751067	19751747	0.0386224	3.78115e-09	2.78214e-05
KCNRG + TRIM13	ENSG00000198553 + ENSG00000204977	13	23	50594350	50594617	0.675652	6.32691e-05	0.0961658
OXA1L	ENSG00000155463	14	23	23239488	23239669	-0.61344	2.40716e-06	0.007716
RP11-66N24.4 + THTPA	ENSG00000157306 + ENSG00000259431	14	24	24026249	24026334	-0.277693	4.5188e-05	0.0752693
RP11-66N24.4 + THTPA	ENSG00000157306 + ENSG00000259431	14	25	24026335	24026513	-0.218931	4.41549e-05	0.0745819
PSME2	ENSG00000100911	14	32	24614982	24615105	-0.393929	7.57385e-06	0.0197744
DHRS1	ENSG00000157379	14	21	24767917	24768162	0.573476	1.05777e-06	0.00402883
MIPOL1	ENSG00000151338	14	15	37717004	37717033	-15.2611	5.55112e-16	1.79717e-11
ESR2 + RP11-544I20.2	ENSG00000140009 + ENSG00000214770	14	1	64550950	64551770	-0.988794	5.17058e-09	3.48743e-05
CTD-2540L5.6 + CTD-2540L5.5 + MED6	ENSG00000245466 + ENSG00000259115 + ENSG00000133997	14	14	71059706	71059726	-1.57476	1.95399e-14	3.95377e-10
DLST	ENSG00000119689	14	20	75356581	75356599	-1.6901	0	0
CTDSPL2	ENSG00000137770	15	26	44795622	44796077	-0.538841	5.83172e-06	0.0158657
ARIH1 + MIR630	ENSG00000166233 + ENSG00000207690	15	18	72862505	72862517	-1.85119	2.33021e-07	0.00106254
SCAMP2	ENSG00000140497	15	23	75145709	75145837	-0.738709	1.31511e-05	0.0308526
GDPGP1	ENSG00000183208	15	1	90777040	90777318	0.226067	4.11382e-08	0.000214814
WFIKKN1 + RAB40C	ENSG00000127578 + ENSG00000197562	16	17	675614	675898	0.954836	9.14783e-06	0.0234496
DNASE1	ENSG00000213918	16	9	3702116	3704667	-0.307279	1.65694e-05	0.0379287
DOC2A	ENSG00000149927	16	50	30026528	30026583	14.5997	6.38518e-05	0.0965979
ZNF771	ENSG00000179965	16	5	30419353	30419365	-1.42268	5.11472e-10	4.24586e-06
AC135048.13 + ORAI3 + FBXL19	ENSG00000261487 + ENSG00000175938 + ENSG00000099364	16	43	30967521	30967782	0.378251	3.68122e-05	0.0665806
RNA5SP424 + ITFG1	ENSG00000212290 + ENSG00000129636	16	31	47482011	47484257	-0.433986	1.84256e-06	0.006087
RNA5SP424 + ITFG1	ENSG00000212290 + ENSG00000129636	16	43	47497863	47498060	-0.559506	6.64819e-07	0.00265722
CRNDE	ENSG00000245694	16	8	54954240	54954250	0.389409	4.7129e-13	6.82175e-09
CRNDE	ENSG00000245694	16	9	54954251	54954322	0.554776	2.10633e-10	1.85771e-06
CES4A	ENSG00000172824	16	29	67039519	67040293	0.529177	5.59362e-05	0.0866473
COX4I1	ENSG00000131143	16	15	85834790	85834807	-0.916888	1.90779e-05	0.0401216
COX4I1	ENSG00000131143	16	16	85834808	85834810	-1.05159	3.38899e-06	0.00979626
ALOX12P2	ENSG00000262943	17	1	6756895	6757179	1.04572	1.84795e-07	0.000892945
ALOX12P2	ENSG00000262943	17	46	6803669	6805511	0.561797	2.03189e-07	0.000953366
IFI35	ENSG00000068079	17	9	41164959	41164966	-0.814342	1.33942e-06	0.00481816
IFI35	ENSG00000068079	17	10	41164967	41165061	-0.629512	7.37803e-09	4.59352e-05
TRIM37	ENSG00000108395	17	9	57079076	57079102	-0.750803	3.99422e-09	2.82559e-05
CYB561	ENSG00000008283	17	17	61511956	61511981	-1.40027	6.66134e-16	1.96055e-11
SGSH	ENSG00000181523	17	33	78188565	78188582	-1.57987	1.13243e-14	2.44415e-10
B3GNTL1	ENSG00000175711	17	22	80963857	80964864	-1.24093	4.1086e-05	0.0719876
C18orf56	ENSG00000176912	18	3	657842	658269	-0.296701	1.866e-05	0.0397445
RPRD1A	ENSG00000141425	18	14	33605562	33605641	-1.22282	2.77556e-14	5.28579e-10
MBD2	ENSG00000134046	18	11	51729051	51729472	-1.31061	1.55614e-06	0.00530315
MBD2	ENSG00000134046	18	12	51729473	51729496	-1.65934	1.51515e-06	0.00521837
CYB5A	ENSG00000166347	18	18	71958123	71958276	-0.897841	7.83577e-07	0.00302003
CTD-2006C1.2	ENSG00000219665	19	12	12137009	12138009	-0.355248	1.75482e-05	0.0384485
CC2D1A	ENSG00000132024	19	23	14034141	14034145	-2.18684	5.31797e-14	8.60843e-10
SUGP1	ENSG00000105705	19	17	19413198	19413252	2.43801	1.03833e-05	0.0258831
SUGP1	ENSG00000105705	19	23	19414258	19414495	1.40733	6.40473e-07	0.0025919
SUGP1	ENSG00000105705	19	27	19414657	19414721	1.00731	1.87251e-06	0.00612346
SUGP1	ENSG00000105705	19	28	19414722	19414852	1.18503	1.67566e-05	0.0379366
SRRM5 + ZNF576	ENSG00000226763 + ENSG00000124444	19	21	44116179	44116252	-1.53416	2.84907e-09	2.14508e-05
SRRM5 + ZNF576	ENSG00000226763 + ENSG00000124444	19	22	44116253	44118649	-0.156694	4.11359e-05	0.0719876
ZNF428	ENSG00000131116	19	4	44118089	44118380	-1.02643	6.11449e-11	6.18612e-07
HIF3A	ENSG00000124440	19	52	46843358	46846690	-0.572067	1.79096e-07	0.000878519
AP2S1	ENSG00000042753	19	10	47342836	47342877	-0.476386	1.40439e-06	0.00499636
C5AR2	ENSG00000134830	19	2	47840371	47840426	0.495785	2.42289e-05	0.0484202
NUCB1	ENSG00000104805	19	9	49403916	49404040	-2.11026	1.73374e-05	0.0384485
NUCB1	ENSG00000104805	19	10	49404041	49404042	-2.07807	1.70811e-05	0.0384026
PRRG2	ENSG00000126460	19	9	50086632	50086798	-0.671056	3.90631e-06	0.0111917
ZNF587 + CTD-2583A14.10 + ZNF587B + ZNF586	ENSG00000198466 + ENSG00000268750 + ENSG00000269343 + ENSG00000083828	19	12	58310604	58310867	0.415684	1.29309e-05	0.0305575
BCL2L1	ENSG00000171552	20	8	30310134	30310151	-0.232463	2.46395e-06	0.00774854
STAU1	ENSG00000124214	20	11	47741125	47741142	-0.407617	5.13991e-07	0.00215326
TCEA2	ENSG00000171703	20	35	62703211	62703222	-1.8958	0	0
SIM2	ENSG00000159263	21	21	38119966	38122218	-0.500082	5.91397e-06	0.0159553
NDUFV3	ENSG00000160194	21	8	44323292	44324041	-0.164837	4.15739e-05	0.072363
PWP2	ENSG00000241945	21	22	45544609	45545891	-0.963381	6.44793e-09	4.17502e-05
TXNRD2	ENSG00000184470	22	30	19882539	19882723	-0.623512	1.90849e-05	0.0401216
RBFOX2	ENSG00000100320	22	34	36236239	36236265	-0.463725	3.03625e-05	0.057726
SAMM50 + PNPLA3	ENSG00000100347 + ENSG00000100344	22	3	44319683	44319966	-1.3736	6.56641e-05	0.0988776
SAMM50 + PNPLA3	ENSG00000100347 + ENSG00000100344	22	12	44332931	44333152	-1.17638	5.3662e-05	0.0835242
ARMCX3	ENSG00000102401	X	9	100878421	100878775	0.777615	7.34552e-06	0.0193342
HMGB3	ENSG00000029993	X	13	150156406	150159248	0.144018	1.22003e-05	0.0292891
SNORA70 + RPL10	ENSG00000207165 + ENSG00000147403	X	5	153626571	153626707	-0.508856	3.37505e-05	0.0624382
SNORA70 + RPL10	ENSG00000207165 + ENSG00000147403	X	6	153626708	153626712	-0.536949	9.19878e-06	0.0234496
SNORA70 + RPL10	ENSG00000207165 + ENSG00000147403	X	7	153626713	153626717	-0.520601	2.37236e-05	0.0477049
SNORA70 + RPL10	ENSG00000207165 + ENSG00000147403	X	8	153626718	153626718	-0.528736	1.73969e-05	0.0384485
SNORA70 + RPL10	ENSG00000207165 + ENSG00000147403	X	9	153626719	153626719	-0.518808	2.82979e-05	0.0555238
